# Supplementary material for: Bradykinin promotes immune responses in differentiated embryonic neurospheres carrying APPswe and PS1dE9 mutations
Source: Cell Biosci. 2024 Jun 18;14:82. doi: 10.1186/s13578-024-01251-3 (PMC11184896; doi:10.1186/s13578-024-01251-3)
Supplement: Supplementary file 1 — Supplementary Material 1 [file 13578_2024_1251_MOESM1_ESM.xlsx]

## Sheet: Sheet1
Proteins	HOE_APP	APP_WT	BK_APP	AsymAD_TC	AsymAD_FC	AsymAD_EC	AsymAD_CB	AD_TC	AD_FC	AD_EC	AD_CB	Clusters
Q9UKV8	0.12748	0.515294	0.516271	0.743755	0.715713	0.721268	0.614201	0.704856	0.542537	0.77687	0.556666	3
O96018	0.12748	0.268885	0.432667	0.722747	0.335339	0.370276	0.608675	0.500265	0.586907	0.546874	0.607703	3
Q14164	0.193165	0.66735	0.495484	0.585827	0.50222	0.646465	0.568118	0.5995	0.556767	0.584591	0.598584	4
Q9UHD2	0.318725	0.627213	0.543199	0.603922	0.496452	0.571418	0.699415	0.627952	0.663818	0.647446	0.474973	4
Q9BYX4	0.361927	0.699723	0.463449	0.440345	0.536265	0.480514	0.578586	0.558773	0.516596	0.572703	0.467078	3
Q12933	1.12581	1.26062	1.62286	0.829227	0.881008	0.844259	0.981324	0.99151	1.20162	1.00254	0.867789	12
Q8IYS1	0.650822	0.602065	0.540245	0.743051	0.283528	0.522137	0.655288	0.775185	0.726418	0.754182	0.597248	5
Q8NE01	0.402588	0.592156	0.550949	0.788344	0.660518	0.719909	0.82	0.768469	0.722786	0.752032	0.710546	6
Q5D0E6-2	0.667015	0.663731	0.51915	0.752908	0.668977	0.380502	0.65759	0.675643	0.685221	0.722218	0.554164	9
Q96D03	0.50929	1.16589	0.637759	1.28046	0.773334	0.781732	0.806277	1.53383	1.33618	1.34945	0.824165	12
Q9UM22	0.402588	0.703681	0.523982	0.66956	0.412989	0.613279	0.718999	0.543877	0.548098	0.645052	0.550175	4
Q9GZV7	0.402588	0.366302	0.627984	0.74905	0.586412	0.679097	0.624914	0.687513	0.691654	0.670456	0.666127	5
P23276	0.402588	0.550075	0.452721	0.704636	0.493018	0.449289	0.551758	0.618323	0.579588	0.576786	0.448966	3
O95678	0.480298	0.827671	0.862025	0.795883	0.734188	0.72491	0.823456	0.835005	0.749051	0.801237	0.801415	10
Q6PEX3	0.402588	0.731897	0.725524	0.802069	0.724574	0.745874	0.751993	0.753968	0.724335	0.811483	0.708832	10
P50221	0.518847	0.625305	0.511946	0.747952	0.720591	0.727075	0.849831	0.775819	0.763402	0.739806	0.728252	9
Q8TDC0	0.402588	0.655298	0.430682	0.800415	0.667623	0.691258	0.776627	0.721064	0.683986	0.739191	0.703149	6
P78424	0.523286	0.676312	0.644905	1.0727	0.691653	0.777537	0.79904	0.814426	0.742023	0.735012	0.738856	10
P25786	0.744954	0.779289	0.685748	0.813204	0.782071	0.796865	0.787737	0.757563	0.797008	0.947784	0.749764	10
Q04864-2	0.797814	0.858244	0.638994	0.799686	0.721167	0.782836	0.836869	0.829939	0.761931	0.822666	0.846733	10
O14924	0.402588	0.447346	0.42162	0.482469	0.143089	0.381355	0.529319	0.516226	0.47463	0.494893	0.388863	2
Q9BVN2	0.402588	0.664036	0.655109	0.815831	0.669304	0.788599	0.888221	0.684164	0.759209	0.735682	0.764099	6
Q8IYX7	0.412868	0.754203	0.63809	0.811926	0.749948	0.708265	0.719796	0.845766	0.779784	0.765993	0.630287	10
O15304-2	0.402588	0.545376	0.472772	0.565106	0.475282	0.525952	0.716066	0.647597	0.580752	0.658191	0.443584	3
P48775	0.402588	0.593022	0.532772	0.684766	0.641558	0.644125	0.623215	0.685194	0.684896	0.651088	0.66597	4
P54253	2	0.952873	0.729813	0.954055	0.950871	0.896399	0.926748	1.22204	0.981332	1.12641	0.945457	12
O43681	0.66813	0.608719	0.552541	0.837303	0.550456	0.641793	0.638311	0.632744	0.683408	0.675351	0.506626	9
P16118	0.586444	0.574289	0.508882	0.702037	0.50281	0.582581	0.67188	0.649763	0.627711	0.643742	0.480704	4
Q8N1B4	0.885083	0.703975	0.624453	0.826059	0.748867	0.631447	0.871901	0.799905	0.756875	0.806224	0.745344	10
O14777	0.74688	0.589847	1.0364	0.743744	0.696046	0.612709	0.743904	0.694208	0.678355	0.704041	0.672183	7
P50402	0.966241	0.724826	0.482378	0.73814	0.622212	0.689755	0.849624	0.73419	0.689369	0.799987	0.877205	10
Q9NVV9	0.939966	0.721667	0.694673	0.838175	0.786922	0.771198	0.885866	0.898683	0.983527	0.739865	0.819987	10
Q9Y2D8	0.991066	0.632753	0.482378	0.753604	0.642029	0.755245	0.834866	0.73483	0.723194	0.77747	0.670282	10
P38936	0.68723	1.08044	0.821179	0.749959	0.747513	0.773916	0.848235	0.964588	0.760354	0.843403	0.732495	10
Q96RU7	0.469391	0.696984	0.884872	0.809136	0.71455	0.792495	0.740641	0.781424	0.890692	0.797837	0.723074	10
Q96LK0	0.487145	0.616537	0.612252	0.723468	0.514304	0.67685	0.693685	0.715221	0.648526	0.713551	0.842047	7
P22607	0.626635	0.781896	0.76524	1.24543	1.61559	1.72195	0.831556	0.861687	0.873704	1.41516	0.915906	12
P06396	0.599199	1.29189	0.576703	0.77634	0.923368	0.711681	0.797318	1.09623	1.13191	0.906129	0.751577	10
Q9UMX0	0.749301	0.703579	0.662028	0.893146	0.833659	0.992869	1.37918	0.969191	1.0696	1.01344	0.84348	12
Q68G74	0.775002	0.70546	0.984757	0.790408	0.741695	0.746794	0.6654	0.760822	0.734521	0.767775	0.670023	7
O15273	0.980554	0.761253	0.403746	0.814749	0.776084	0.772829	0.820312	0.796397	0.813489	0.764008	0.655371	10
Q9H2C1	0.647547	0.626821	0.894678	0.793975	0.721179	0.696426	0.754097	0.762259	0.722355	0.745757	0.667636	7
O14544	0.555646	0.638255	0.569851	0.798426	0.748016	0.712333	0.664403	0.675795	0.745284	0.715083	0.636848	8
P52789	0.376281	0.363955	0.435573	0.659923	0.366377	0.457245	0.679204	0.50314	0.562805	0.49821	0.501138	3
O15427	0.458429	0.509303	0.528352	0.549536	0.667003	0.474261	0.732169	0.691885	0.727211	0.509416	0.599758	4
Q96C03	0.639051	0.507739	0.438702	0.535772	0.382475	0.457245	0.599276	0.690126	0.516223	0.546384	0.525498	5
P46108	0.659934	0.418632	0.0850274	0.75807	0.645948	0.628584	0.740488	0.850105	0.61311	0.787518	0.605733	9
P16333	0.057506	0.479164	0.450921	0.675073	0.648528	0.973548	0.852041	0.751198	0.653076	0.730267	0.685302	3
Q96M29	0.516951	0.31845	0.627472	0.747948	0.638596	0.764385	0.751327	0.673357	0.638813	0.717743	0.704798	5
Q9ULX6	0.471257	0.655357	0.470776	0.730975	0.660156	0.701587	0.765939	0.732817	0.72245	0.682235	0.710765	9
O95429	0.498116	0.714101	0.566283	0.813543	0.708899	0.733357	0.781296	0.799891	0.765424	0.78457	0.751646	10
Q5BKX5-3	0.625564	0.688089	0.742722	0.796895	0.729031	0.74391	0.779941	0.755959	0.755061	0.782352	0.72111	10
Q8N865	0.252995	0.624492	0.631457	0.716272	0.588485	0.719847	0.544381	0.754851	0.784151	0.728947	0.579604	6
Q9NPB3	0.252995	0.496998	0.271849	0.754131	0.557527	0.717478	0.880509	0.671774	0.691422	0.694782	0.794687	3
A8MUP2	0.252995	0.406994	0.271849	0.717509	0.375487	0.54267	0.723479	0.558749	0.445975	0.52721	0.451508	1
Q86UW9	0.428265	0.617027	0.650092	1.00484	0.697608	1.03742	0.823339	0.736935	0.73367	0.930012	0.794032	10
O15197-2	0.259995	0.677531	0.384374	0.733561	0.651991	0.649913	0.6603	0.726277	0.643768	0.717165	0.497818	4
O00167-2	0.46443	0.645906	0.271849	0.758771	0.666331	0.724786	0.748168	0.675463	0.726728	0.711037	0.683302	9
Q53EP0-3	0.345126	0.593092	0.684175	0.753359	0.551124	0.588186	0.702243	0.701354	0.660704	0.679849	0.667049	7
O75593	0.57473	0.622197	0.271849	0.75679	0.783059	0.716667	0.675728	0.668171	0.77537	0.655907	0.626543	9
Q12951-2	0.378581	0.536973	0.271849	0.68825	0.517006	0.645424	0.586223	0.663413	0.532535	0.622053	0.458949	3
O14964	0.615653	0.721853	0.846227	0.850482	0.973104	0.822104	0.862015	0.846225	0.755673	0.871015	0.793463	10
P49639	0.622248	0.890946	1.0917	0.877823	0.826152	0.872004	0.903268	0.888673	0.895789	0.904322	0.841609	10
P17509	0.252995	0.568828	0.271849	0.619688	0.557464	0.519233	0.514303	0.592338	0.570513	0.592624	0.573493	3
Q2WGJ6	0.259995	0.742944	0.853194	0.769032	0.67782	0.680654	0.751259	0.703061	0.678954	0.684327	0.706406	7
P60329	0.668167	0.70054	0.61806	0.740174	0.7731	0.656717	0.705968	0.709742	0.632577	0.721764	0.66711	9
Q3LI76	0.602717	0.705071	0.597453	0.791805	0.647423	0.726557	0.750297	0.697836	0.699984	0.75509	0.693553	7
Q3LI70	0.46443	0.656712	0.767677	0.730064	0.656342	0.770842	0.757278	0.714913	0.689387	0.70458	0.636704	7
Q3SYF9	0.558062	0.746325	0.704684	0.861711	0.785644	0.826505	0.770756	0.795994	0.802466	0.813606	0.760419	10
Q3LI66	0.506447	0.756587	0.750204	0.842841	0.699188	0.775026	0.81352	0.779643	0.797975	0.809164	0.768318	10
Q14847-2	0.663401	0.801356	0.61806	0.882814	0.861738	0.837365	0.809131	0.864408	0.863522	0.853381	0.761737	10
O60336	0.252995	0.639009	0.597453	0.721976	0.689911	0.689826	0.788973	0.779101	0.766673	0.706242	0.691464	6
Q8NI38	0.424185	0.886626	0.730716	0.83872	0.766651	0.733731	0.838788	0.81683	0.814923	0.807	0.685867	10
Q8NBF2-2	0.252995	0.592615	0.271849	0.665252	0.417052	0.592125	0.514303	0.59611	0.614632	0.565781	0.579604	3
P78337	0.455423	0.687722	0.770523	0.793114	0.644994	0.70262	0.990644	0.711973	0.71246	0.72908	0.923885	10
Q9NRQ2	0.378581	0.665731	1.09019	0.8769	0.805301	0.700994	0.772307	0.732698	0.724767	0.791156	0.721028	7
O75360	0.455423	0.593002	0.271849	0.76879	0.606946	0.72773	0.608138	0.63519	0.700341	0.655644	0.683474	8
P28070	0.663401	0.516609	0.271849	0.780793	0.678729	0.736303	0.758248	0.677622	0.728686	0.669535	0.699484	9
Q2TAL8	0.345126	0.720954	0.713275	0.825267	0.648282	0.666818	0.941402	0.703179	0.694257	0.668285	0.687768	6
Q93062-3	0.747868	0.736435	0.693405	0.792028	0.643759	0.743819	0.743607	0.765264	0.721221	0.721582	0.699166	9
Q92753-1	0.252995	0.430672	0.271849	0.720276	0.459391	0.719353	0.676032	0.639876	0.673456	0.602698	0.68626	3
Q01196-8	0.46443	0.548035	0.441835	0.654171	0.651675	0.555362	0.56623	0.577609	0.653895	0.623439	0.465115	5
Q53HV7-2	0.252995	0.677667	0.441835	0.717871	0.613486	0.646642	0.710246	0.653051	0.691592	0.729174	0.68084	6
Q99932-2	0.755945	0.718584	0.470776	0.824409	0.735522	0.717139	0.777741	0.773775	0.792701	0.790454	0.796949	10
Q96SF7	0.663401	0.523881	0.271849	0.671063	0.50028	0.597806	0.756198	0.585666	0.559377	0.636806	0.47346	3
O43711	0.252995	0.627079	0.745805	0.914883	0.605649	0.567795	0.655078	0.749879	0.641921	0.699557	0.614626	6
Q63HR2	0.498878	0.692187	0.660746	0.939866	0.682043	0.978605	0.782941	0.855954	0.680324	0.720844	0.907624	10
Q96NM4-3	0.498878	0.681876	0.271849	0.702971	0.597609	0.649314	0.725943	0.677569	0.594094	0.677397	0.504072	3
Q70EL1-9	0.709214	0.585448	0.660446	0.806244	0.622224	0.788916	0.738976	0.754483	0.731685	0.731174	0.755862	9
O95231	0.534604	0.664934	0.61806	0.781671	0.650803	0.631536	0.75439	0.720173	0.645838	0.676891	0.732772	7
Q9H0C1	0.381276	0.830494	0.646891	0.796503	0.69054	0.747786	0.781322	0.776163	0.766556	0.843775	0.786859	10
P36508	0.252995	0.709856	0.271849	0.755366	0.7434	0.718131	0.727122	0.79443	0.770656	0.786825	0.699214	6
P09234	0.827782	0.219206	0.373545	0.784394	0.64852	0.731093	0.739906	0.687761	0.704629	0.764514	0.708919	5
Q9Y6H3	0.603375	0.554036	0.642683	0.689113	0.617129	0.72497	0.656328	0.662424	0.693152	0.672033	0.541016	5
Q9UFD9	0.64428	0.497208	0.528856	0.824322	0.583755	0.722079	0.853217	0.779021	0.665702	0.667505	0.793363	9
O95416	0.794074	0.657483	0.553422	0.716533	0.556071	0.649046	0.637519	0.706652	0.647985	0.686916	0.42156	5
P09683	0.474768	0.460399	0.471398	0.460515	0.540784	0.334664	0.634496	0.499082	0.497184	0.539469	0.541357	3
Q96CS7	0.852133	0.537928	0.517461	0.737012	0.564917	0.646389	0.722063	0.699638	0.667401	0.716834	0.61047	5
Q15077	0.532247	0.927532	0.826404	0.773436	0.650973	0.662194	0.594133	0.706379	0.702861	0.728048	0.60671	7
Q9UBP5	0.661237	0.645682	0.685748	0.709851	0.588555	0.772432	0.72701	0.770995	0.644917	0.75471	0.65639	9
Q13671	0.755543	0.620647	0.403746	0.686591	0.662325	0.698286	0.808605	0.718319	0.711261	0.731475	0.70401	9
Q7Z6J9	0.585008	0.553521	0.497207	0.731737	0.505398	0.60198	0.703626	0.601303	0.561927	0.667723	0.419944	4
O43189	0.865889	0.728629	0.559302	0.806353	0.663643	0.756554	0.813169	0.75615	0.742278	0.858135	0.74719	10
Q15796	0.133042	0.535736	0.521666	0.639554	0.737345	0.50137	0.705935	0.690665	0.691841	0.652506	0.519822	4
Q15742	0.539586	0.806498	0.511192	0.891314	0.714506	0.752996	0.789982	0.767694	0.861502	0.753049	0.741216	10
P43365	0.190996	0.455104	0.255593	0.696203	0.505258	0.490868	0.581217	0.668511	0.570162	0.635555	0.471211	3
Q9NQ88	0.190996	0.198985	0.463798	0.693773	0.401937	0.448333	0.735578	0.632117	0.594716	0.564848	0.593688	3
Q9UMX0-2	0.356238	0.608915	0.525464	0.741881	0.626642	0.616192	0.720712	0.709887	0.669957	0.669096	0.600255	6
P05480	0.190996	0.198985	0.0850274	0.549937	0.360072	0.412976	0.545125	0.320871	0.412258	0.373401	0.345628	2
Q9ULW3	0.493625	0.385802	0.482761	0.602781	0.642412	0.649097	0.703554	0.64509	0.685892	0.642582	0.655163	5
P60709	0.567179	0.562463	0.540938	0.732417	0.600699	0.634932	0.54376	0.585787	0.693707	0.637752	0.686605	5
Q8WTP8	0.575586	0.375228	0.51078	0.852426	0.614672	0.723121	0.65759	0.615297	0.715639	0.620952	0.714653	5
Q68DC2	0.493625	0.553354	0.520589	0.615245	0.370234	0.484829	0.635961	0.52721	0.54948	0.566432	0.511065	3
Q5T686	0.580797	0.706756	0.588033	0.745113	0.557818	0.694257	0.667389	0.70392	0.637631	0.697354	0.689332	7
Q8N7W2-2	0.601398	0.638819	0.511946	0.767772	0.7057	0.685342	0.815682	0.740339	0.752639	0.730686	0.671945	9
Q13895	0.770043	0.734855	0.403746	0.831904	0.781845	0.800667	2	0.82603	0.813357	0.79096	0.812881	12
Q8NEC5	0.577171	0.715466	0.661815	0.798549	0.700295	0.712624	0.878516	0.817285	0.749838	0.754934	0.766455	10
Q8NHQ1	0.550416	0.745192	0.701467	0.773847	0.730203	0.769035	0.856821	1.29886	0.780413	1.14009	0.750518	12
Q9HA82	0.493625	0.647205	0.4773	0.647594	0.463722	0.472997	0.594985	0.552974	0.567847	0.527319	0.521982	3
Q8N5K1	0.511894	0.538185	0.534899	0.727197	0.557141	0.57356	0.613113	0.643802	0.539255	0.713191	0.595136	4
Q86T13	0.493625	0.473584	0.486562	0.638225	0.565977	0.377449	0.525023	0.503579	0.513666	0.458483	0.479762	3
P21964	0.541166	0.705095	0.61458	0.771335	0.962606	0.507873	0.612282	0.687908	0.736022	0.741624	0.785052	9
Q7Z7G2	0.5549	0.586032	0.442323	0.684893	0.551956	0.534429	0.609728	0.673628	0.584429	0.67185	0.572081	5
O43889-2	0.529933	0.58216	0.221344	0.625801	0.504231	0.51026	0.525873	0.69141	0.596933	0.668067	0.531194	3
P35222	0.567179	0.747108	0.540938	0.823124	0.764875	1.08447	0.935865	0.927123	1.11883	0.997468	1.00319	10
Q5JRM2	0.493625	0.379306	0.383873	0.641905	0.483287	0.617802	0.62585	0.547002	0.527548	0.576509	0.582706	3
Q5JST6	0.597397	0.638945	0.521691	0.759623	0.682544	0.716947	0.800494	0.852782	0.698729	1.08371	0.731452	10
Q5JX71	0.589412	0.847596	0.764275	0.826409	0.778887	0.606679	0.694071	0.792688	0.783468	0.815477	0.661753	10
Q969F0	0.493625	0.575145	0.396279	0.912131	0.52189	0.680926	0.60368	0.622365	0.567504	0.631704	0.616553	4
Q5T7V8	0.506964	0.498352	0.441727	0.67251	0.554979	0.550143	0.6145	0.590448	0.580954	0.639857	0.571252	5
Q8TDT2	0.532104	0.717502	0.613313	0.724684	0.674851	0.64732	0.650675	0.680267	0.655644	0.671721	0.688244	7
O75031	0.601001	0.824148	0.432309	0.842017	0.864488	0.881058	0.920791	0.979912	0.902059	1.18663	0.859909	12
Q0VD86	0.625541	1.5846	0.868942	0.885904	0.839646	0.83358	0.90598	0.904521	0.863093	0.933143	0.841795	10
Q8N6L0	0.51469	0.731949	0.61374	0.719689	0.771704	0.591639	0.83986	0.951545	0.728095	0.900634	0.647847	10
Q15842	0.493625	0.647957	0.507109	0.501361	0.540352	0.500373	0.587438	0.542333	0.579023	0.521196	0.520336	3
Q9HAQ2	0.575624	0.805757	0.627984	0.728581	0.80487	0.718863	0.745546	0.758021	0.746904	0.79715	0.627449	9
P43628	0.52402	0.659617	0.383873	0.630301	0.52977	0.59173	0.616297	0.607269	0.554844	0.594796	0.536403	5
Q9H400	0.541087	0.600824	0.411112	0.623347	0.500799	0.469723	0.647387	0.637424	0.592105	0.656835	0.555806	5
P02545	0.493625	0.813648	0.453153	0.744596	0.660017	0.710815	0.738872	0.940789	0.888698	0.760284	0.718721	10
Q9P127	0.493625	0.330308	0.44171	0.711802	0.388216	0.646573	0.51546	0.567905	0.492699	0.64337	0.601061	5
Q8N8X9	0.493625	0.409398	0.503836	0.68386	0.706352	0.67693	0.772674	0.653036	0.64371	0.654267	0.635936	5
P50222	0.493625	0.726894	0.424348	0.831198	0.799805	0.832282	0.802525	0.849489	0.82477	0.81565	0.737388	10
Q6FHY5	0.671924	1.00313	0.833811	0.997606	1.03082	1.19963	1.04855	1.26762	1.11548	1.25346	1.03974	12
Q8N4V1	0.493625	0.336758	0.40889	0.656226	0.48665	0.659967	0.635408	0.633822	0.545233	0.665255	0.62719	5
Q9BRJ2	0.493625	0.478654	0.434031	0.621305	0.561231	0.524156	0.590727	0.587919	0.615125	0.592009	0.550141	5
Q6IBW4-4	0.523822	0.43426	0.428614	0.626523	0.538802	0.478226	0.572715	0.581201	0.570607	0.567654	0.505259	5
P35240-4	0.493625	0.556443	0.532979	0.708534	0.618369	0.495793	0.809325	0.636575	0.605345	0.626517	0.650706	4
Q9NQX5	0.512039	0.295902	0.483681	0.729775	0.619483	0.641631	0.65759	0.666681	0.589037	0.630169	0.646739	5
Q9P286	0.493625	0.622323	0.549738	0.788138	0.735251	0.620436	0.741685	0.682057	0.751581	0.740461	0.640929	9
Q9BSJ6	0.62733	0.571403	0.792422	0.700606	0.579554	0.357467	0.712669	0.671064	0.556276	0.695515	0.680843	5
Q99962	0.493625	0.505467	0.427704	0.574933	0.451116	0.598604	0.524043	0.47581	0.466521	0.50762	0.497736	3
Q8WWF3	0.526791	0.68334	0.689578	0.74815	0.492385	0.616722	0.643334	0.672693	0.547397	0.683242	0.682523	7
Q16623	0.544907	0.65391	0.639682	0.755341	0.655019	0.740209	0.821271	0.765386	0.724559	0.652267	0.840079	9
Q12846	0.510999	0.453197	0.40889	0.821256	0.616864	0.576787	0.778889	0.5653	0.66254	0.632202	0.877011	4
Q9UH99	0.493625	0.510151	0.479569	0.650044	0.468928	0.366309	0.58774	0.574933	0.564745	0.488645	0.536948	3
Q8WUU8	0.512039	0.601868	0.532225	0.801823	0.655003	0.46445	0.559575	0.515488	0.660956	0.585065	0.701593	4
Q5SNT2-2	0.493625	0.481107	0.413279	0.656215	0.466213	0.477232	0.584448	0.494876	0.522636	0.54007	0.525948	3
Q9BTV4	0.501886	0.705662	0.495448	0.579127	0.595404	0.317522	0.661569	0.619814	0.548281	0.618443	0.636514	3
Q4KMG9	0.537543	0.498955	0.435591	0.668205	0.562977	0.536052	0.633559	0.628541	0.621254	0.576331	0.531558	5
Q96HE8	0.51469	0.576416	0.355204	0.621027	0.526446	0.599985	0.638732	0.713336	0.610251	0.673098	0.640289	5
Q9Y320	0.573262	0.685523	0.594181	0.73377	0.620737	0.654409	0.669331	0.699543	0.664022	0.755258	0.712472	7
Q9Y228	0.493625	0.731328	0.596432	0.722049	0.573599	0.69294	0.755389	0.756141	0.690136	0.769089	0.658452	9
Q8IWZ5	0.650233	0.784073	0.788771	0.819275	0.72579	0.787993	0.812994	0.837587	0.790397	0.857678	0.757278	10
O95292	0.541166	0.612118	0.49731	0.664078	0.608116	0.619168	0.545224	0.656715	0.623069	0.633949	0.592814	4
Q6P2D0	0.493625	0.478654	0.48081	0.693912	0.515918	0.395416	0.667549	0.618766	0.651308	0.667	0.656892	4
Q9NTW7	0.493625	0.670688	0.553004	0.76257	0.738101	0.762375	0.804116	0.7052	0.683656	0.725353	0.593052	9
P49910	0.493625	0.615319	0.572641	0.745952	0.600904	0.766016	0.769367	0.769552	0.571598	0.723013	0.700468	7
Q9UNY5	0.567179	0.682777	0.540938	0.778912	0.721503	0.655455	0.723088	0.76459	0.812543	0.781422	0.645236	9
Q86UD4	0.493625	0.371612	0.512684	0.727466	0.455902	0.750257	0.671802	0.681904	0.633781	0.715424	0.703039	5
Q8TD17	0.493625	0.545376	0.455693	0.647643	0.317882	0.571243	0.559277	0.629826	0.466419	0.686935	0.574514	5
Q6NX45	0.542842	0.807241	0.698913	0.860542	0.816011	0.827842	1.18201	0.749004	0.858164	0.827566	1.09101	10
P29474	0.751941	0.772463	1.02965	0.75472	0.621018	0.735136	0.71096	0.722219	0.67812	0.677048	0.702543	7
P30039	0.609144	0.488377	0.61458	0.660218	0.217318	0.661887	0.678748	0.545329	0.43326	0.600573	0.414048	5
Q12929	0.548369	0.397909	0.475822	0.671313	0.678204	0.420065	0.804102	0.74747	0.707316	0.708536	0.562483	5
P29350	0.460726	0.835398	0.321558	0.694365	0.364762	0.628406	0.608586	0.718207	0.526856	0.645978	0.576068	3
Q6ZSB9	0.598569	0.619824	0.403746	0.571697	0.51088	0.649031	0.655419	0.69975	0.614625	0.628357	0.608207	5
Q5VZY2	0.636362	0.430491	0.409968	0.592515	0.503295	0.517356	0.558815	0.565774	0.590443	0.567891	0.456731	5
Q9H6H4	0.65287	0.576056	0.465271	0.680174	0.596229	0.610801	0.634017	0.642062	0.617348	0.649757	0.591934	5
P21145	0.572546	0.529376	0.500657	0.690523	0.543919	0.544828	0.659211	0.654359	0.68041	0.586662	0.631372	4
P05090	0.545398	0.617517	0.513694	0.700862	0.493902	0.569878	0.630479	0.566546	0.566573	0.556441	0.49803	3
Q9NRQ5	0.640488	0.239092	0.513694	0.684498	0.522084	0.612007	0.645247	0.687067	0.569744	0.750692	0.63009	5
P60201	0.624562	0.525511	0.511233	0.717675	0.152911	0.604442	0.596556	0.768182	0.53812	0.570902	0.605301	5
P52790	0.605313	0.661663	0.534436	0.738017	0.672142	0.38029	0.784235	0.674475	0.678234	0.683849	0.574716	9
O00233	0.612758	0.605959	0.403746	0.658911	0.524045	0.548739	0.676165	0.620486	0.640959	0.534013	0.536895	5
Q13875	0.500252	0.53275	0.488764	0.700644	0.447846	0.416929	0.610042	0.598839	0.509525	0.42366	0.588237	3
P11684	0.523691	0.474875	0.438296	0.561932	0.443526	0.502419	0.781388	0.659573	0.518074	0.626154	0.297141	3
Q8TDR0	0.488859	0.544085	0.450689	0.53007	0.419328	0.449675	0.504731	0.563651	0.529829	0.604208	0.408558	1
Q9NRI5	0.327123	0.636497	0.203117	0.694318	0.628921	0.658368	0.86114	1.01162	0.976934	0.989105	0.801204	9
P11142	0.672943	0.599453	0.558351	0.738291	0.65655	0.67105	0.551356	0.658069	0.618492	0.708605	0.631644	5
Q13114	0.419991	0.865924	0.6234	0.748181	0.635253	0.716149	0.658996	0.630225	0.665196	0.686888	0.56804	9
Q96ES7	0.45725	0.557996	0.630069	0.69294	0.420287	0.659845	0.690276	0.662832	0.698894	0.676313	0.620809	7
P41222	0.683866	0.613464	0.56308	0.863858	0.724555	0.448333	0.759486	0.707756	0.782089	0.670013	0.654805	9
Q9BWT7	0.51458	0.679597	0.464025	0.823401	0.762387	0.746025	0.967101	0.782664	0.798767	0.725909	0.667557	10
P55212	0.65942	0.706418	0.568534	0.831207	0.812595	0.879376	1.52567	1.0072	0.796532	0.957414	1.22032	12
A8MQ03	0.521734	0.893306	0.815425	0.986069	0.887925	0.90804	0.982026	1.04225	0.969856	1.00174	0.899907	10
P42858	0.695238	1.23137	1.08693	1.33222	1.60837	1.59041	1.40079	1.95029	1.51144	1.99504	1.47148	11
P60409	0.695742	0.846739	0.749933	0.872594	0.770075	0.839482	0.92608	1.20653	0.842819	1.12822	1.08703	12
P60328	0.394055	0.743096	0.686155	0.963745	0.684882	0.768493	0.819539	0.772129	0.722545	0.727206	0.715943	9
P13473-2	0.600042	0.760486	0.543081	0.852816	0.84845	0.773529	0.82797	0.810576	0.804908	0.844597	0.747036	10
Q9Y371	0.464547	0.67324	0.181242	0.814852	0.763788	0.742989	0.758135	0.903278	0.7498	0.819902	0.672456	9
Q9UHD9	0.593614	0.65772	0.827976	0.873579	0.782168	0.783015	0.850843	0.911026	0.786511	0.91413	0.803617	10
P54819	0.655174	0.634909	0.566427	0.688519	0.662672	0.603835	0.727258	0.666317	0.625601	0.665557	0.425155	5
P31749	0.655174	0.724815	0.601235	0.783459	0.673952	0.902796	0.798428	0.689921	0.746866	0.759584	0.597627	9
P13928	0.655174	0.715163	0.602879	0.750335	0.62723	0.59537	0.665155	0.721476	0.718721	0.66858	0.701641	9
P63010-2	0.684655	0.696879	0.616549	0.812292	0.760698	0.673687	0.687927	0.787749	0.793088	0.72176	0.673426	9
P05067	0.712475	1.27015	1.50167	1.98386	1.18416	0.982596	1.02795	1.40596	1.45756	1.52612	1.96152	11
Q8N6T3-3	0.684655	0.711706	0.540938	0.779097	0.704917	0.700293	0.671214	0.729532	0.754558	0.681982	0.599155	9
Q03989	0.701743	0.999121	0.685748	0.97236	0.669029	0.793524	0.779467	0.89246	0.711086	0.818178	0.94488	10
Q0P5N6	0.655174	0.614443	0.578219	0.755495	0.595115	0.635727	0.665349	0.69819	0.583265	0.702232	0.705463	9
Q8WXK3	0.655174	0.362921	0.460769	0.66035	0.55422	0.520715	0.59753	0.609065	0.548586	0.736063	0.649643	5
Q9Y575-3	0.699195	0.760193	0.540938	0.827175	0.781523	0.809792	0.643863	0.782939	0.812943	0.779954	0.730055	9
Q96DX5-3	0.655174	0.6725	0.556594	0.732985	0.624704	0.686861	0.63567	0.667965	0.680915	0.706201	0.469204	8
Q96FT7-4	0.684655	0.796869	0.540938	0.824296	0.799668	0.773706	0.62289	0.781487	0.809141	0.781834	0.634248	9
P18847	0.655174	0.767096	0.557038	0.614675	0.49232	0.595144	0.743594	0.706747	0.618194	0.696007	0.689909	5
Q9H0Y0	0.655174	0.556463	0.496417	0.720257	0.561276	0.575438	0.729949	0.650301	0.570678	0.677515	0.666178	5
P15313	0.668678	0.720464	0.575767	0.75016	0.684642	0.687365	0.540647	0.684624	0.717429	0.715946	0.570919	8
Q99700	0.655174	0.475462	0.486565	0.636098	0.420326	0.493846	0.680205	0.590506	0.528749	0.628249	0.387501	5
O95816	0.655174	0.532825	0.454688	0.668746	0.549763	0.549621	0.536631	0.656506	0.59035	0.651955	0.473974	5
Q9UQB8-6	0.655174	0.730931	0.539061	0.812474	0.788071	0.741679	0.618001	0.759385	0.778747	0.756631	0.416612	8
Q14457	0.655174	0.760451	0.622677	0.883715	0.751311	0.731442	0.791192	0.805156	0.802218	0.852473	0.644324	10
O14503	0.767002	0.580569	0.537705	0.80593	0.723921	0.731681	0.949444	0.720191	0.729849	0.798462	0.792755	10
Q6AI39	0.655174	0.550248	0.654094	0.700795	0.53218	0.587699	0.690092	0.65085	0.671385	0.632637	0.497037	5
Q5SWW7	0.655174	0.658218	0.608656	0.838029	0.636688	0.718131	0.734271	0.761546	0.714433	0.694222	0.67965	9
Q6P1W5	0.711638	0.673359	0.627984	0.802941	0.686238	0.747795	0.838551	0.776102	0.72212	0.83412	0.736056	10
Q9NUB4	0.655174	0.4952	0.459454	0.635558	0.567209	0.585978	0.42567	0.578817	0.559611	0.580482	0.260991	5
Q5SZD1	0.684655	0.682234	0.540938	0.763123	0.703777	0.651957	0.660002	0.701438	0.729145	0.645548	0.604351	9
P22681	0.684838	0.687372	0.611267	0.745836	0.600385	0.780306	0.54069	0.773794	0.615718	0.735764	0.607475	8
Q9ULV8	0.655174	0.419266	0.431197	0.605784	0.572558	0.526005	0.5943	0.622014	0.616017	0.549625	0.536479	5
O75909	0.692861	0.33016	0.551718	0.72967	0.615224	0.685141	0.711189	0.612399	0.700562	0.597384	0.667015	5
O75909-2	0.655174	0.574289	0.547276	0.778186	0.470975	0.706063	0.446934	0.693045	0.709599	0.65444	0.693099	5
P48643	0.69852	0.549445	0.573425	0.699506	0.706774	0.376561	0.726061	0.720053	0.718557	0.755501	0.660611	9
P40227	0.655174	0.565432	0.515246	0.73474	0.59541	0.604862	0.501553	0.60087	0.59077	0.611122	0.689384	5
Q9UJX2	0.727424	0.772241	0.63641	1.02138	0.80907	0.741772	0.919097	0.826542	0.849476	0.806408	0.772127	10
Q7Z7K6	0.655174	0.617364	0.562252	0.742887	0.681628	0.626243	0.690632	0.651305	0.761304	0.624158	0.606313	9
Q8NHQ1-3	0.655174	0.487249	0.458683	0.591127	0.485932	0.516366	0.598326	0.668874	0.433238	0.651249	0.469204	5
Q14011	0.655174	0.295902	0.4526	0.624922	0.431511	0.49368	0.65759	0.545021	0.451116	0.520329	0.574812	5
Q9NSE2	0.655174	0.491619	0.431472	0.57269	0.570642	0.549359	0.456136	0.627315	0.537518	0.623596	0.536586	5
P38432	0.655174	0.480133	0.50747	0.743915	0.600758	0.688602	0.834511	0.713107	0.633248	0.775195	0.685993	5
Q86WV2	0.655174	0.593022	0.532553	0.700775	0.708452	0.675395	0.599276	0.683697	0.638893	0.713173	0.416612	8
Q8N684	0.655174	0.540166	0.511993	0.704538	0.470665	0.68373	0.662695	0.566545	0.689426	0.610961	0.638694	5
Q8N684-3	0.655174	0.665628	0.59101	0.724722	0.55605	0.702265	0.721063	0.688644	0.702361	0.715057	0.673319	7
Q8IUI8	0.684655	0.741226	0.540938	0.828836	0.722412	0.702659	0.706935	0.756653	0.790199	0.737838	0.646187	9
O43186	0.66678	0.712919	0.587936	0.966589	0.700654	0.748789	0.791799	0.669845	0.757748	0.740699	0.725424	10
P53672	0.674542	0.641345	0.661318	0.790728	0.623005	0.69162	0.753494	0.616328	0.671328	0.642387	0.570421	9
P56545-3	0.674699	0.638642	0.578413	0.765904	0.698769	0.704284	0.761754	0.765619	0.71913	0.747766	0.71319	9
Q13619	0.655174	0.475391	0.475174	0.706567	0.179434	0.636098	0.540015	0.4864	0.615183	0.471827	0.605079	5
Q9NTM9	0.655174	0.615457	0.587264	0.614897	0.652475	0.842352	0.71249	0.698472	0.700852	0.763632	0.635507	9
Q15038	0.800847	0.705777	0.598343	1.01003	0.953297	1.07693	0.807568	0.818945	0.780548	0.885537	0.913237	10
O75935-2	0.655174	0.393693	0.61458	0.646921	0.422454	0.441269	0.680369	0.537417	0.455789	0.54853	0.571041	5
Q8NDP9	0.655174	0.714266	0.57072	0.76076	0.727537	0.693316	0.599276	0.66942	0.718921	0.706623	0.631245	9
O60479	0.655174	0.60237	0.567821	0.730984	0.672515	0.679414	0.759773	0.714137	0.63471	0.652248	0.701514	9
Q96EY1	0.655174	0.388183	0.425708	0.548456	0.741743	0.495098	0.492162	0.597191	0.766925	0.608939	0.342962	5
Q96EY1-3	0.655174	0.719979	0.578965	0.801915	0.750521	0.730023	0.742947	0.746801	0.773673	0.703629	0.607167	9
Q86Y13	0.655174	0.334379	0.454631	0.723134	0.526609	0.611144	0.683888	0.66487	0.596884	0.608462	0.633721	5
Q3B7T1	0.655174	0.664012	0.515038	0.744785	0.667896	0.461	0.687611	0.66882	0.62703	0.700337	0.605301	9
O95967	0.683689	1.0243	0.605676	1.00024	0.953621	0.74812	0.8468	0.94089	0.941319	0.870221	0.754087	10
P20042	0.655174	0.575759	0.498632	0.717675	0.639251	0.49237	0.459362	0.722618	0.687086	0.650692	0.609968	5
O00303	0.671958	0.717082	0.442522	0.817656	0.735105	0.715631	0.770988	0.784167	0.785687	0.758043	0.62994	9
Q9NRA8	0.655174	0.651518	0.627984	0.704092	0.376839	0.621309	0.633302	0.646531	0.610438	0.690179	0.551446	5
O00472	0.655174	0.626821	0.430682	0.783725	0.666058	0.677692	0.749316	0.71938	0.665222	0.64913	0.664323	9
Q8TC29	0.655174	0.742398	0.520055	0.652602	0.706954	0.370433	0.763291	0.62479	0.578515	0.702628	0.606327	9
O95208-2	0.711638	0.357075	0.474963	0.709569	0.596185	0.682594	0.657444	0.67943	0.642835	0.691703	0.618038	5
Q13216-2	0.655174	0.679192	0.546996	0.781733	0.705121	0.673294	0.588309	0.701701	0.730421	0.676365	0.430451	8
Q6NXG1	0.668678	0.774583	0.598662	0.814191	0.773245	0.785138	0.750117	0.749358	0.749495	0.770591	0.646432	10
Q6NXG1-3	0.655174	0.617364	0.559874	0.734714	0.609516	0.583561	0.732169	0.701059	0.659969	0.69682	0.576695	9
P0C7A2-2	0.678678	0.494578	0.446362	0.653057	0.245429	0.340663	0.581176	0.615116	0.570531	0.566097	0.394394	1
Q92567-2	0.711638	0.602567	0.56683	0.756247	0.636864	0.65116	0.738722	0.690472	0.640101	0.690663	0.689474	9
Q9UHY8	0.668678	0.677387	0.580748	0.777687	0.692407	0.671854	0.637721	0.657924	0.694375	0.727982	0.641412	9
P26885	0.655174	0.484653	0.497644	0.727527	0.496336	0.489344	0.599276	0.503241	0.602703	0.562565	0.660444	5
Q8TBE3	0.745381	0.743269	0.651806	0.700547	0.588203	0.526731	0.623624	0.685007	0.626794	0.705009	0.551527	5
P02792	0.655174	0.695222	0.596361	0.735334	0.794298	0.380502	0.659172	0.695937	0.717852	0.739409	0.706004	9
P06241	0.655174	0.532732	0.0850274	0.952933	0.70407	0.702454	0.743306	1.40133	1.20849	1.1059	0.705881	12
P06241-3	0.655174	0.707143	0.569126	0.806802	0.737287	0.688018	0.637344	0.769757	0.758821	0.728882	0.661648	9
Q06547-2	0.655174	0.541774	0.562737	0.765235	0.71765	0.682186	0.6559	0.685362	0.704442	0.677815	0.590717	9
P28676	0.674542	0.666646	0.706446	0.63105	0.487589	0.481069	0.72062	0.590051	0.619406	0.624201	0.373125	5
Q9UKD1	0.655174	0.553736	0.480753	0.73891	0.541559	0.632592	0.597372	0.598768	0.526729	0.625038	0.583398	5
Q9H8Y8	0.731778	0.748231	0.732484	0.801862	0.648959	0.777963	0.800681	0.767465	0.779576	0.942002	0.794095	10
P09017	0.655174	0.616273	0.575375	0.77437	0.64983	0.673914	0.700289	0.720158	0.731178	0.756875	0.660391	9
P37235	0.655174	0.603853	0.583337	0.759228	0.681069	0.687338	0.635978	0.593368	0.646096	0.688944	0.743669	9
Q9UBD0	0.655174	0.532065	0.48397	0.57869	0.234039	0.541043	0.615492	0.533989	0.411772	0.572867	0.609831	5
Q96LI6	0.655174	0.619631	0.55418	0.761129	0.620511	0.617267	0.769024	0.680659	0.628726	0.643856	0.635405	9
P0DMV8	0.655174	0.487675	0.472607	0.575591	0.580797	0.53377	0.544649	0.599439	0.493763	0.593715	0.489702	5
P80217-2	0.655174	0.625769	0.542792	0.748156	0.588297	0.648819	0.540647	0.667592	0.643929	0.659971	0.625241	5
Q8IY31-3	0.655174	0.713412	0.612866	0.76121	0.729266	0.629251	0.627546	0.77876	0.746411	0.77435	0.603434	9
Q6DN90-2	0.655174	0.521658	0.470414	0.740601	0.590155	0.551744	0.637721	0.676826	0.5564	0.651731	0.655111	5
P53990	0.655174	0.526858	0.475523	0.717419	0.599406	0.619236	0.599276	0.595207	0.664828	0.552258	0.156914	5
P53990-3	0.655174	0.492259	0.435338	0.614837	0.418264	0.457245	0.599276	0.56415	0.516223	0.549212	0.156914	5
Q92993	0.748243	0.615191	0.554554	0.86705	1.47723	1.03788	0.835697	1.32225	1.5369	0.814516	0.832926	12
Q92993-2	0.655174	0.521658	0.496352	0.734807	0.573651	0.603811	0.60282	0.667417	0.622937	0.630508	0.636801	5
Q9NVX7-2	0.655174	0.667949	0.538342	0.742852	0.675106	0.564286	0.668832	0.633817	0.68909	0.666763	0.576597	9
Q96SI1-2	0.668678	0.682871	0.534787	0.742353	0.679256	0.655548	0.620193	0.681847	0.696461	0.72827	0.40021	8
P57682	0.710986	0.728545	0.609845	0.809933	0.73718	0.763489	0.547665	0.787867	0.75554	0.847304	0.416612	8
Q13887	0.655174	0.627351	0.559828	0.752464	0.706347	0.612309	0.540647	0.689908	0.733553	0.714157	0.554803	8
Q53G59	0.671958	0.659363	0.572963	0.782327	0.700967	0.674404	0.722102	0.773202	0.723804	0.744022	0.606541	9
Q9Y2M5	0.699195	0.781814	0.540938	0.793892	0.797316	0.808652	0.685624	0.791361	0.87543	0.847137	0.649182	9
Q8N4N3-2	0.707309	0.529573	0.506971	0.707994	0.459048	0.544998	0.729949	0.681972	0.621903	0.626637	0.614348	5
Q3SY46	0.661394	0.718957	0.646636	0.831258	0.791576	0.811308	0.775061	0.791374	0.808317	0.814915	0.717563	10
Q8IUB9	0.655174	0.664197	0.598343	0.768891	0.661235	0.649447	0.765352	0.727366	0.642723	0.708316	0.672944	9
Q8IUC2	0.714344	0.720522	0.598343	0.867574	0.784645	0.837306	0.789844	0.82184	0.804316	0.820426	1.11593	10
Q9BYQ4	0.667618	0.749077	0.686155	0.821902	0.738829	0.758151	0.785673	0.804822	0.714315	0.826405	0.812307	10
Q96JM7-2	0.655174	0.406542	0.517929	0.718561	0.636604	0.662271	0.834881	0.730848	0.662642	0.748149	0.729336	5
O95447	0.655174	0.688255	0.571198	0.80899	0.678405	0.699122	0.546689	0.740716	0.734438	0.790806	0.674418	9
Q9BYZ2	0.655174	0.4952	0.483469	0.732536	0.617517	0.593521	0.611102	0.690294	0.593371	0.686663	0.659471	5
Q6DKI2	0.684655	0.721935	0.540938	0.826778	0.75106	0.690368	0.768988	0.766613	0.785112	0.732234	0.660101	9
Q9UPM6	0.655174	0.812309	0.573828	0.756419	0.671116	0.650793	0.486297	0.736561	0.70892	0.732497	0.623262	8
Q8N0U6	0.655174	0.626821	0.571057	0.731935	0.673699	0.676941	0.742254	0.696868	0.6639	0.687269	0.592384	9
Q8TBB1	0.833519	0.985644	1.01005	0.972058	0.960752	0.9844	1.01257	1.09958	0.996394	1.01018	1.0223	12
Q8N448	0.655174	0.690977	0.56292	0.790441	0.678983	0.674466	0.59753	0.780781	0.71663	0.788041	0.619371	9
Q6UWE0	0.655174	0.479213	0.443142	0.654046	0.612775	0.503719	0.510875	0.554688	0.484794	0.534032	0.499425	5
Q9H7H0	0.655174	0.647239	0.685748	0.619619	0.690528	0.754795	0.744673	0.698663	0.73437	0.683211	0.615284	9
Q9H7H0-2	0.655174	0.554074	0.534868	0.633728	0.477567	0.629197	0.726744	0.685688	0.631514	0.65958	0.609477	5
Q8N6F8	0.749007	0.764938	0.540938	0.829755	0.791278	0.740379	0.742211	0.842386	0.797776	0.786312	0.726614	10
Q8TDB4	0.655174	0.521658	0.538471	0.854364	0.589312	0.547927	0.578363	0.74866	0.762009	0.667359	0.641412	5
A4FUJ8	0.684655	0.687124	0.540938	0.805689	0.731118	0.654831	0.696403	0.737986	0.745444	0.707697	0.65916	9
Q8N594	0.684655	0.684298	0.540938	0.78068	0.693323	0.597766	0.625909	0.732076	0.704823	0.721365	0.684325	9
Q9Y605	0.655174	0.704815	0.56809	0.778214	0.733211	0.669203	0.695164	0.780949	0.746346	0.799907	0.537738	9
Q96HT8	0.655174	0.72416	0.564329	0.770565	0.747868	0.651604	0.805862	0.761725	0.753854	0.798261	0.557291	9
O76041	0.674542	0.749972	0.706446	0.825549	0.841754	0.910763	0.934011	0.850897	0.883143	0.898702	0.750916	10
Q86SG6	0.655174	0.633081	0.529545	0.675487	0.526369	0.420559	0.718999	0.660057	0.55952	0.656367	0.439733	5
Q12986	0.655174	0.714983	0.561981	0.77814	0.701636	0.742806	0.59753	0.731276	0.785901	0.687807	0.608967	9
P23511-2	0.655174	0.334033	0.456475	0.68571	0.52129	0.468868	0.714297	0.668812	0.603523	0.599712	0.556304	5
Q5HYW2	0.674542	0.737357	0.403746	0.635472	0.541251	0.593136	0.715031	0.640553	0.644324	0.688435	0.654275	5
Q9UBE8	0.655174	0.595485	0.545893	0.694576	0.541482	0.651768	0.671317	0.59069	0.657817	0.683213	0.575247	5
O00746	0.67248	0.65928	0.61458	0.950975	0.843597	0.861446	0.789894	0.705728	0.848297	0.800461	0.718273	10
O43809	0.655174	0.679192	0.565821	0.773394	0.672046	0.654243	0.679616	0.709135	0.749741	0.772697	0.61794	9
Q8NFH3	0.668678	0.589345	0.524711	0.699672	0.401937	0.631756	0.729949	0.648816	0.616907	0.638041	0.591446	5
O15381-5	0.684655	0.684298	0.540938	0.747387	0.661161	0.567144	0.673664	0.649637	0.708989	0.678233	0.641734	9
Q96FW1	0.668678	0.788764	0.610829	0.844401	0.823848	0.776506	0.735274	0.800599	0.78006	0.740676	0.868926	10
Q6GQQ9-2	0.668678	0.798108	0.587349	0.835312	0.810456	0.793198	0.763322	0.80062	0.817762	0.785774	0.688294	10
P32243-2	0.655174	0.562243	0.486496	0.715311	0.559513	0.489816	0.640309	0.701578	0.61926	0.637695	0.440404	5
Q6VY07	0.655174	0.487311	0.467747	0.656864	0.493256	0.377274	0.418739	0.629295	0.321577	0.572437	0.576034	5
Q495U3	0.655174	0.626821	0.556095	0.70103	0.650735	0.671991	0.636333	0.664087	0.63025	0.646248	0.528595	5
Q9BR81	0.655174	0.362921	0.46576	0.720698	0.665404	0.703133	0.614679	0.625826	0.580297	0.659727	0.581432	5
P22061-2	0.655174	0.667237	0.555963	0.740776	0.655089	0.593951	0.59753	0.672785	0.685868	0.691013	0.464875	8
Q9NV79	0.684655	0.545533	0.540938	0.69092	0.563568	0.598654	0.59753	0.662876	0.516383	0.675967	0.724253	5
Q96HC4	0.655174	0.679723	0.554614	0.766398	0.790056	0.653996	0.72486	0.833345	0.801223	0.788341	0.627247	9
Q13113	0.770687	0.723487	0.535121	0.784121	0.713871	0.551432	0.695347	0.762002	0.724756	0.765393	0.737943	9
O75925	0.695144	0.714929	0.551301	0.762516	0.721843	0.694678	0.735773	0.73634	0.746777	0.759744	0.627618	9
P42336	0.655174	0.577232	0.51182	0.669928	0.51064	0.600241	0.831456	0.673234	0.552923	0.701739	0.712259	5
O15496	0.755602	0.710363	0.437658	0.735039	0.658198	0.598684	0.763474	0.74457	0.690573	0.777422	0.679021	9
Q6ZR37	0.655174	0.7222	0.585476	0.911768	0.743756	0.743496	0.869725	0.749255	0.819378	0.746074	0.669945	10
Q494U1-3	0.655174	0.689947	0.685748	0.705747	0.525974	0.586008	0.752148	0.739312	0.656756	0.718049	0.653124	5
Q7Z3K3	0.711638	0.573184	0.612252	0.788332	0.653052	0.697927	0.739125	0.737371	0.791542	0.672658	0.67528	9
Q96HA1-2	0.674542	0.675836	0.565866	0.758722	0.587494	0.638413	0.728902	0.707926	0.669334	0.682233	0.58814	9
Q6ZMI0-5	0.684655	0.740399	0.540938	0.813569	0.774765	0.74336	0.732896	0.771127	0.786873	0.743105	0.599683	9
O60828	0.655174	0.552399	0.488876	0.629694	0.592781	0.532881	0.665349	0.596423	0.627073	0.575882	0.563206	5
P17612	0.655174	0.564022	0.55804	0.757071	0.655395	0.706966	0.743474	0.73645	0.686855	0.648876	0.768264	9
O60260-5	0.69989	0.784172	0.697804	0.841047	0.741766	0.795435	0.719057	0.810803	0.750525	0.838277	0.763699	10
Q6P2Q9	0.655174	0.385513	0.433243	0.665176	0.419623	0.484021	0.511103	0.571953	0.342695	0.56741	0.534656	5
P86479	0.710135	0.389606	0.501295	0.70737	0.671284	0.670325	0.750286	0.689287	0.647572	0.646692	0.679468	5
P86480	0.770767	0.602206	0.437658	0.7872	0.678622	0.698079	0.775449	0.553398	0.707696	0.692885	0.780455	9
P25789	0.655174	0.584334	0.568952	0.707716	0.485932	0.609957	0.666424	0.671031	0.740463	0.702278	0.563206	5
P28062-2	0.655174	0.728911	0.61458	0.801905	0.68565	0.671426	0.595479	0.771035	0.738952	0.766982	0.657932	9
P17980	0.673952	0.376645	0.45527	0.819998	0.524003	0.458524	0.482196	0.557068	0.539176	0.608674	0.722452	5
Q9NS91	0.655174	0.357075	0.445998	0.707008	0.677497	0.591479	0.676184	0.58559	0.688633	0.602783	0.606176	5
P54725	0.674542	0.660639	0.578729	0.69751	0.649886	0.665601	0.652529	0.757767	0.700721	0.744437	0.661702	9
Q09028	0.707309	0.554867	0.567891	0.770648	0.651966	0.760035	0.734207	0.77193	0.706824	0.741477	0.619082	9
Q9BYM8	0.655174	0.425266	0.547845	0.820563	0.758794	0.781908	0.725385	0.690704	0.774475	0.644286	0.681673	5
Q9NWB1	0.655174	0.549345	0.495392	0.735708	0.635378	0.471405	0.70149	0.572551	0.618434	0.610257	0.595691	5
Q9NWB1-5	0.655174	0.608962	0.567903	0.75735	0.69608	0.710658	0.718503	0.693549	0.63444	0.697798	0.639617	9
O43251	0.655174	0.532135	0.509133	0.727151	0.56282	0.638644	0.513286	0.614754	0.574835	0.633535	0.601003	5
O43251-10	0.655174	0.539752	0.513701	0.720727	0.592387	0.611676	0.70149	0.632864	0.626938	0.624395	0.652888	5
Q96I25	0.655174	0.69884	0.563831	0.780558	0.776947	0.468424	0.769759	0.790047	0.783688	0.721233	0.646282	9
Q93062	0.717796	0.679718	0.560969	1.09379	1.06556	0.834838	1.29557	0.98728	1.03729	0.959285	1.19309	12
Q15293	0.732171	0.362921	0.54622	0.747644	0.70669	0.696106	0.767584	0.728102	0.659109	0.847446	0.758472	5
Q04864	0.655174	0.781546	0.713773	0.911461	0.730809	0.81898	0.757973	1.49436	0.772932	1.16579	0.821198	12
Q9BQY4	0.655174	0.609246	0.619444	0.776741	0.64134	0.727721	0.702408	0.692788	0.70881	0.678019	0.685602	9
Q6ZNA4-2	0.655174	0.5023	0.497447	0.727603	0.61816	0.587618	0.42567	0.620051	0.596133	0.646397	0.670274	5
Q9ULX5	0.655174	0.620528	0.564517	0.776863	0.586615	0.671557	0.487372	0.605903	0.684341	0.631195	0.689486	5
Q8WU17	0.655174	0.417263	0.398289	0.504363	0.250556	0.388748	0.549067	0.568539	0.388123	0.525419	0.310635	1
Q96D59	0.699195	0.709699	0.540938	0.928762	0.714628	0.687895	0.696897	0.72015	0.710338	0.733245	0.673909	9
Q99496	0.655174	0.484157	0.434667	0.594664	0.468368	0.489513	0.654829	0.630602	0.563294	0.577198	0.643916	5
Q96EP0	0.655174	0.632249	0.549457	0.750215	0.578984	0.58763	0.540647	0.584248	0.609935	0.616754	0.689162	5
Q9H0F5-2	0.655174	0.661663	0.51821	0.73303	0.667896	0.603378	0.478292	0.654825	0.673758	0.681607	0.38793	8
P35268	0.710135	0.642625	0.548173	0.706424	0.60951	0.546579	0.682524	0.739978	0.696677	0.717682	0.65346	9
Q8N488	0.656817	0.729999	0.275572	0.842862	0.705747	0.741607	0.775381	0.876696	0.806762	0.75938	0.715839	9
Q8N6K7-2	0.684655	0.744523	0.540938	0.803946	0.76716	0.684235	0.599575	0.743539	0.775252	0.729779	0.502686	8
Q9NR31	0.729	0.600311	0.383127	0.709338	0.55672	0.59509	0.625902	0.728307	0.597357	0.752874	0.52523	5
O00560	0.669444	1.43569	0.69981	0.91302	1.33322	0.977618	0.862948	1.28623	1.3505	1.40495	0.936574	12
P50454	0.656481	0.637409	0.421615	0.620241	0.57471	0.534211	0.586709	0.649146	0.641931	0.62488	0.582258	5
Q12874	0.655174	0.592615	0.478296	0.58473	0.485932	0.431675	0.60138	0.64389	0.615006	0.638604	0.504873	5
Q15393	0.655174	0.489938	0.486026	0.604427	0.651451	0.456404	0.720064	0.631683	0.444527	0.585574	0.597872	5
Q2NKQ1-4	0.655174	0.537067	0.482606	0.740074	0.586273	0.456094	0.578363	0.643148	0.550117	0.66254	0.641412	5
Q8IUQ4-2	0.655174	0.587728	0.482378	0.72593	0.650364	0.407492	0.559972	0.671492	0.699726	0.66517	0.656269	5
P63208	0.674388	0.638187	0.313633	0.691346	0.667603	0.655757	0.940835	0.703811	0.744428	0.689682	0.849091	9
Q9NSD5-3	0.655174	0.592615	0.5346	0.71724	0.64691	0.68497	0.651576	0.602843	0.614632	0.652487	0.584487	5
Q96GM5	0.655174	0.767612	0.636535	0.861867	0.839607	0.791247	0.722357	0.861942	0.837934	0.842155	0.884734	10
O95721	0.655174	0.545615	0.40889	0.662251	0.59158	0.543944	0.701068	0.644222	0.617314	0.74595	0.5693	5
Q96DI7	0.655174	0.644843	0.509775	0.779661	0.721275	0.700293	0.375947	0.669527	0.758487	0.636035	0.241877	8
P62316	0.655174	0.538271	0.584965	0.692889	0.556015	0.714164	0.648106	0.623151	0.614917	0.674751	0.620704	5
Q8IUW3	0.684655	0.688013	0.540938	0.801599	0.73825	0.683322	0.42567	0.701205	0.747265	0.69684	0.612409	8
Q13501	0.655174	0.587102	0.571511	0.772194	0.678223	0.733948	0.67376	0.70616	0.690496	0.737246	0.873933	9
O75886	0.732129	0.647423	0.584549	0.797999	0.773575	0.740359	0.676907	0.751206	0.729208	0.849479	0.649141	9
O95630	0.655174	0.384271	0.61458	0.681051	0.55315	0.387256	0.478292	0.633538	0.511212	0.614758	0.713604	5
Q8N8B7-2	0.783418	0.659685	0.501144	0.822863	0.633095	0.809149	0.802834	0.791511	0.761156	0.784402	0.816203	10
P28347-2	0.655174	0.68939	0.577968	0.757304	0.67445	0.663703	0.644402	0.707575	0.704044	0.727331	0.617891	9
Q96A09	0.668988	0.811897	0.692367	0.844054	0.789237	0.815251	0.828158	0.960323	0.783867	0.830525	0.76969	10
Q15554-4	0.655174	0.339099	0.466068	0.603532	0.582497	0.370433	0.608338	0.586788	0.453715	0.5895	0.605876	5
P37173	0.656481	0.875975	0.421615	0.889599	0.82441	0.639295	0.667083	0.989176	0.882713	0.943692	0.638355	10
Q08117	0.688756	0.817198	0.706446	1.28533	0.847512	2	0.880009	0.953455	1.45075	0.793325	1.54831	12
Q71RG4-4	0.655174	0.721282	0.578757	0.773336	0.741032	0.745527	0.641306	0.723806	0.73749	0.748789	0.605738	9
Q13829	0.655174	0.688393	0.577177	0.81689	0.726349	0.728411	0.72453	0.747694	0.778699	0.76659	0.553893	9
Q9H0E2	0.655174	0.589877	0.455551	0.777157	0.691436	0.604726	0.725463	0.729601	0.73599	0.701668	0.698928	9
O94842	0.655174	0.355711	0.429729	0.574166	0.370449	0.540088	0.682211	0.590357	0.491526	0.548525	0.49945	5
P06753	0.76066	0.56919	0.627984	0.68103	0.507639	0.554989	0.693689	0.657301	0.662872	0.624052	0.586598	5
Q8N7U7-2	0.655174	0.65062	0.627984	0.648744	0.470839	0.437246	0.695026	0.636869	0.394911	0.63071	0.607747	5
P36406	0.725699	0.852153	0.728378	0.918969	0.828479	0.839986	1.01692	0.829427	0.885655	0.925912	0.846106	10
Q13049	0.674662	0.651952	0.580842	0.689683	0.619865	0.679948	0.772368	0.817454	0.708938	0.860933	0.634673	10
O00635	0.655174	0.625488	0.539557	0.65968	0.582537	0.611942	0.802794	0.651058	0.658443	0.65934	0.519773	5
Q86WT6-2	0.684655	0.809378	0.540938	0.851174	0.787108	0.788861	0.817206	0.859439	0.816765	0.842693	0.68863	10
Q86UV6-2	0.655174	0.638861	0.627984	0.765348	0.554575	0.651256	0.628531	0.750053	0.673933	0.725351	0.625399	9
Q9C026	0.655174	0.366497	0.480459	0.75125	0.581166	0.564437	0.774793	0.624945	0.636802	0.68326	0.657605	5
Q15654	0.655174	0.783028	0.641481	0.797319	0.770976	0.774859	0.887587	0.820652	0.812743	0.981946	0.73709	10
Q86WV8	0.716773	0.799196	0.639457	0.857117	0.788299	0.758086	0.78041	0.851583	0.82229	0.860797	0.829787	10
Q6DKK2	0.678678	0.536802	0.509297	0.760587	0.590489	0.556962	0.735604	0.70027	0.671348	0.725941	0.640721	9
Q8WVJ9	0.655174	0.521658	0.444527	0.667007	0.496276	0.370433	0.43073	0.588073	0.505195	0.587846	0.582613	5
Q01081	0.697641	0.308226	0.921671	0.631313	0.693296	0.556649	0.820802	0.739121	0.534603	0.688448	0.750754	7
P26368	0.710135	0.281557	0.521691	0.721713	0.708744	0.698898	0.633181	0.661032	0.759251	0.553145	0.655573	5
Q9BSL1	0.711638	0.663258	0.581638	0.870361	0.746239	0.645791	0.607978	0.69545	0.75776	0.742361	0.653429	9
Q969T4	0.668678	0.684724	0.605177	0.736843	0.64719	0.731295	0.609934	0.621465	0.668775	0.658827	0.710365	9
P63279	0.667397	0.538159	0.52054	0.645318	0.638177	0.57423	0.751263	0.684173	0.657977	0.646263	0.77653	5
Q7KZS0	0.731274	0.772619	0.672415	0.852167	0.779389	0.786498	0.756811	0.903869	0.840993	0.830138	0.790065	10
Q13404	0.655174	0.640305	0.593802	0.766907	0.697367	0.725604	0.607699	0.621621	0.657413	0.668817	0.677692	9
O94941	0.655174	0.500328	0.432503	0.597856	0.48787	0.401495	0.550064	0.527928	0.531048	0.502275	0.531947	5
Q9NRR5	0.655174	0.519119	0.499586	0.702888	0.366377	0.647439	0.695647	0.616816	0.572867	0.608209	0.545006	5
O75604-3	0.655174	0.667949	0.58773	0.779905	0.692697	0.594671	0.678782	0.683738	0.709691	0.720798	0.684325	9
P55072	0.658159	0.532258	0.549446	0.751061	0.660757	0.693894	0.772409	0.68257	0.642807	0.745544	0.761185	9
P62760	0.655174	0.668016	0.488549	0.696831	0.54364	0.620844	0.600035	0.389245	0.50637	0.425016	0.466917	3
Q9GZS3	0.68569	0.717804	0.551301	0.819595	0.745099	0.72027	0.636506	0.777582	0.787088	0.745801	0.696697	9
Q9BRX9	0.720347	0.778471	0.571374	0.833124	0.780564	0.769538	0.645617	0.768087	0.8053	0.718915	0.619996	9
P31946	0.665884	0.5864	0.420617	0.730125	0.617525	0.669855	0.810588	0.682158	0.653604	0.755005	0.656681	9
P62258	0.671958	0.425736	0.480261	0.671754	0.623213	0.599596	0.612128	0.666568	0.692071	0.656358	0.45075	5
Q04917	0.655174	0.276945	0.434999	0.583164	0.579475	0.581075	0.476319	0.655563	0.605726	0.636402	0.592668	5
P27348	0.655174	0.551317	0.484727	0.580479	0.596372	0.586706	0.531137	0.66476	0.702906	0.647624	0.452232	5
P63104	0.665884	0.694902	0.464369	0.786025	0.846751	0.66406	0.866227	0.794805	0.845159	0.791834	0.71702	10
A0A0C4DGF1	0.655174	0.58345	0.547289	0.756334	0.598406	0.61258	0.735197	0.682067	0.641265	0.711531	0.690938	9
O43298	0.655174	0.367537	0.491942	0.762966	0.583364	0.631685	0.72097	0.670482	0.630197	0.638778	0.63754	5
Q96K80	0.655174	0.597063	0.555101	0.883179	0.61932	0.610829	0.852788	0.745129	0.644664	0.688294	0.65939	9
Q96NC0	0.783316	0.64163	0.403746	0.775293	0.669802	0.700619	0.720513	0.722621	0.736009	0.730065	0.744049	9
O95789-4	0.655174	0.498858	0.461534	0.727541	0.493168	0.397389	0.583439	0.660967	0.551759	0.597975	0.503036	5
Q8N554	0.682652	0.371612	0.464458	0.633594	0.411605	0.700582	0.735429	0.725582	0.477126	0.634253	0.719063	5
Q8N895	0.655174	0.680943	0.571756	0.795085	0.674114	0.700639	0.707428	0.875322	0.716001	0.762414	0.684325	9
Q96MN9	0.688756	0.590305	0.403746	0.715516	0.560774	0.438331	0.967534	0.872739	0.642612	0.578395	0.857262	4
Q96MN9-2	0.655174	0.771402	0.57415	0.806268	0.772981	0.728183	0.68192	0.766988	0.811994	0.760056	0.606759	9
Q8NBB4-2	0.655174	0.362921	0.443576	0.591127	0.395046	0.560138	0.698465	0.596224	0.589464	0.582499	0.604351	5
Q2QGD7	0.668678	0.639262	0.558349	0.884314	0.706055	0.813521	0.540647	0.775233	0.802009	0.746075	0.582866	9
Q9Y649	0.698739	0.643586	0.676094	0.745944	0.720955	0.639473	0.717759	0.777987	0.740078	0.763947	0.702253	9
Q14181	0.45973	0.538047	0.4795	0.751459	0.405083	0.453246	0.7326	0.625938	0.617384	0.570724	0.597626	3
P61962	0.540121	0.552665	0.521118	0.70226	0.589903	0.491331	0.729211	0.68844	0.702483	0.631514	0.585342	4
Q9BZQ2	0.451231	0.508711	0.484822	0.697769	0.401937	0.448333	0.71863	0.634531	0.616907	0.554994	0.600739	3
P26998	0.485374	0.519138	0.50529	0.761002	0.415648	0.448333	0.729949	0.611613	0.616907	0.578754	0.597004	3
Q92890	0.489296	0.505247	0.419585	0.618116	0.485932	0.559798	0.619326	0.553634	0.562452	0.601488	0.419772	5
Q2NKX8	0.479167	0.581979	0.698515	0.779631	0.667896	0.650461	0.707068	0.646671	0.649565	0.673501	0.576113	7
Q9UMW8	0.346871	0.778503	0.463449	0.431169	0.491917	0.688127	0.556413	0.552119	0.550488	0.570669	0.271653	1
Q9NYA1	0.427921	0.48936	0.441773	0.671562	0.415516	0.570527	0.643575	0.663518	0.518283	0.515083	0.548184	3
O75808	0.602039	0.670947	0.403746	0.715703	0.539663	0.678152	0.635912	0.591269	0.676667	0.628555	0.510702	5
Q13520	0.45716	0.916521	0.637086	0.838666	0.800171	0.704414	1.10092	1.25042	0.83815	0.851156	0.762901	10
Q9BXK5	0.413271	0.758072	0.581107	0.789367	0.699617	0.659753	0.879129	0.730867	0.719493	0.74563	0.536573	9
Q06187	0.232638	0.587613	0.241621	0.567548	0.455025	0.488271	0.59145	0.595057	0.604092	0.562624	0.523415	3
Q7KYR7-4	0.232638	0.404276	0.385903	0.483182	0.305877	0.282969	0.522534	0.396666	0.311865	0.417963	0.333197	2
P09693	0.232638	0.496195	0.500657	0.597994	0.534077	0.567511	0.578977	0.546975	0.551957	0.5545	0.459573	3
P25942	0.426349	0.644189	0.403746	0.536737	0.620704	0.497757	0.656305	0.60046	0.695541	0.64919	0.465124	3
P19397	0.288242	0.66821	0.590777	0.644503	0.546665	0.604971	0.631081	0.633609	0.640483	0.624742	0.553073	4
O95471	0.288242	0.713044	0.708686	0.701998	0.563541	0.61205	0.580464	0.596789	0.615155	0.590432	0.47834	4
O95484	0.232638	0.503194	0.500657	0.629593	0.420444	0.482735	0.549519	0.544604	0.594065	0.529664	0.373636	1
Q9BQT9	0.232638	0.496397	0.439321	0.606708	0.482042	0.282969	0.575788	0.482778	0.524517	0.430378	0.403859	1
Q96BA8	0.473212	0.683508	0.725044	0.700509	0.62105	0.563971	0.688138	0.703097	0.703364	0.624397	0.632443	7
Q9Y4D2	0.232638	0.48448	0.407444	0.616284	0.478969	0.483737	0.551745	0.469694	0.505302	0.491284	0.448978	1
Q92838	0.232638	0.534899	0.500657	0.61996	0.466597	0.535616	0.475675	0.605116	0.603272	0.598189	0.481716	3
P54849	0.482481	0.766845	1.03044	0.660379	0.521874	0.608622	0.553935	0.846663	0.585823	0.85549	0.570415	7
P22794	0.392129	0.547922	0.383873	0.624639	0.418905	0.377341	0.619882	0.438437	0.450922	0.440932	0.333197	1
P48165	0.435974	0.618664	0.477663	0.717903	0.679474	0.666033	0.636439	0.779543	0.677963	0.674316	0.543501	8
P08034	0.232638	0.515257	0.420872	0.612015	0.575119	0.53053	0.554829	0.571586	0.579536	0.513845	0.520053	3
P31937	0.232638	0.549581	0.405355	0.702938	0.636889	0.508467	0.728987	0.546497	0.635894	0.619776	0.527036	4
Q13651	0.387653	0.431527	0.421081	0.611326	0.472185	0.529526	0.553708	0.627665	0.53577	0.538315	0.578287	3
Q09470	0.232638	0.455016	0.400302	0.556783	0.521781	0.582429	0.572715	0.48175	0.38473	0.483279	0.453047	1
P26715	0.297969	0.566051	0.526304	0.665358	0.63266	0.515154	0.640406	0.701886	0.598905	0.575178	0.673214	4
Q5T700	0.249417	0.630496	0.489657	0.640099	0.497689	0.496328	0.58037	0.69834	0.596866	0.619613	0.488018	3
Q8N386	0.387653	0.624214	0.581107	0.670264	0.543577	0.582152	0.590275	0.557299	0.608244	0.551007	0.637549	4
Q96JQ5	0.297969	0.490993	0.435924	0.56544	0.590204	0.523732	0.52547	0.602833	0.536776	0.58465	0.480649	3
P35372-10	0.232638	0.548365	0.513686	0.60702	0.515103	0.609205	0.533202	0.572983	0.571128	0.579804	0.472456	3
Q96FX8	0.232638	0.742771	0.521295	0.801922	0.744316	0.721448	0.638394	0.767409	0.851882	0.730434	0.333197	8
P31431	0.232638	0.590038	0.473507	0.585727	0.668882	0.542086	0.50918	0.507392	0.613544	0.595296	0.444572	3
Q16585	0.232638	0.624214	0.581107	0.607963	0.499996	0.326447	0.593968	0.607424	0.503856	0.573297	0.382209	1
A0PJX4	0.232638	0.48448	0.414055	0.621812	0.458676	0.656693	0.573833	0.663769	0.548371	0.401224	0.333197	1
Q96DD7	0.232638	0.550811	0.435993	0.556626	0.526429	0.489227	0.566227	0.494159	0.473469	0.452029	0.529184	1
Q14973	0.232638	0.582185	0.491789	0.663455	0.543083	0.599322	0.634575	0.621971	0.671288	0.610231	0.529555	4
Q9NQQ7-3	0.408023	0.59177	0.40889	0.639299	0.518955	0.642233	0.646617	0.608908	0.588905	0.640936	0.529737	3
Q9BZL3	0.415338	0.538108	0.500657	0.653945	0.631801	0.419509	0.507858	0.605462	0.683645	0.664893	0.444111	3
O43278-2	0.387653	0.490324	0.463054	0.633804	0.461976	0.476483	0.620548	0.520451	0.517857	0.508258	0.372172	1
Q9H7V2	0.232638	0.529017	0.424149	0.623884	0.265001	0.576755	0.522724	0.551365	0.345872	0.478214	0.436263	1
Q8N6K0	0.408023	0.655543	0.520736	0.697613	0.477491	0.410024	0.514159	0.513422	0.508251	0.522952	0.454628	3
Q495A1	0.232638	0.464415	0.430093	0.604664	0.513055	0.344816	0.60826	0.449169	0.510435	0.348919	0.460018	1
Q96CE8	0.232638	0.523415	0.459451	0.687288	0.581857	0.627093	0.550727	0.652537	0.639151	0.564581	0.470639	4
Q9BVX2	0.297969	0.508098	0.440235	0.626828	0.490043	0.536927	0.57622	0.618808	0.683128	0.643509	0.4225	3
Q6UWW9	0.232638	0.647957	0.507109	0.501361	0.478279	0.282969	0.643073	0.500412	0.504908	0.476466	0.371431	1
Q9NWD8	0.232638	0.443797	0.387399	0.585286	0.485249	0.540942	0.556213	0.504192	0.619445	0.657911	0.502461	3
O43557	0.232638	0.431461	0.429519	0.64613	0.474714	0.562693	0.702821	0.547548	0.530152	0.537907	0.51682	3
Q5TGU0	0.232638	0.662311	0.674269	0.653861	0.56879	0.57637	0.630605	0.631714	0.631595	0.595504	0.558562	4
Q93009	0.232638	0.57399	0.522881	0.672256	0.698034	0.574577	0.73056	0.677258	0.6782	0.633672	0.531483	4
Q8NFJ6	0.443404	0.390594	0.38859	0.651775	0.338294	0.453556	0.379192	0.508902	0.54948	0.489552	0.305827	1
Q5J8X5	0.134372	0.44195	0.513694	0.704013	0.502439	0.5837	0.541187	0.568428	0.524857	0.506533	0.680603	3
Q13571	0.295597	0.687475	0.383873	0.737143	0.478501	0.461111	0.527225	0.589836	0.501574	0.504927	0.431117	3
Q9NYB9-2	0.568846	0.77511	0.715478	0.880635	0.792337	0.781653	0.814863	0.858599	0.844308	0.828571	0.757276	10
P15336	0.460383	0.637678	0.583588	0.684057	0.506823	0.575171	0.727502	0.666392	0.561269	0.666465	0.548787	7
A0A0S2Z4M1	0.460383	0.420731	0.573425	0.727672	0.631526	0.700221	0.787774	0.710649	0.703634	0.712702	0.688629	5
Q8N9N5-2	0.497714	0.75659	0.664164	0.830481	0.750742	0.744039	0.770468	0.806916	0.781562	0.813514	0.775384	10
Q8TD31-3	0.636336	0.794899	0.931651	0.803068	0.685904	0.764336	0.856408	0.791463	0.774838	0.826486	0.811136	10
P68400	0.558084	0.559162	0.611707	0.818931	0.70192	0.785668	0.7037	0.824877	0.763733	0.815089	0.768049	9
G5E9A7	0.504214	0.778429	0.708743	0.814517	0.7566	0.805745	0.8121	0.89459	0.809543	0.849105	0.749828	10
O43281-2	0.460383	0.390685	0.573425	0.650493	0.57182	0.425235	0.486151	0.694846	0.660934	0.654223	0.44908	3
Q6QHK4	0.460383	0.611268	0.573425	0.669561	0.489245	0.403797	0.67151	0.614958	0.422106	0.475116	0.511662	3
P15408	0.460383	0.709762	0.766282	0.746534	0.65848	0.699019	0.739375	0.613007	0.647695	0.67232	0.442003	4
O15353	0.497714	0.590125	0.609845	0.736795	0.587029	0.684508	0.679683	0.601015	0.690643	0.59353	0.657087	7
Q9BRT9	0.460383	0.287251	0.573425	0.598229	0.333969	0.442733	0.602978	0.611127	0.544434	0.558861	0.491514	3
Q53GS7	0.460383	0.630807	0.577889	0.730127	0.651749	0.687916	0.774876	0.705177	0.696616	0.682648	0.707282	9
Q14957	0.601773	0.611315	0.71942	0.744126	0.824626	0.603813	0.757953	0.72666	0.890073	0.744514	0.732907	10
P28799	0.513198	1.08161	0.865038	1.08322	0.802531	1.56188	0.854993	1.13947	1.34103	1.265	0.890169	12
O60333-2	0.461155	0.85425	0.783562	0.851822	0.780605	0.775737	0.844032	0.844295	0.806394	0.844264	0.820273	10
P78386	0.460383	0.508632	0.573425	0.658341	0.495065	0.565146	0.7174	0.618881	0.633685	0.60273	0.587101	4
Q86U70	0.460383	0.568036	0.573425	0.709516	0.552106	0.55624	0.707068	0.5904	0.606551	0.619789	0.580476	4
Q86U70-2	0.460383	0.611268	0.573425	0.757797	0.603571	0.461819	0.71213	0.552739	0.379508	0.633289	0.580476	3
O43679	0.460383	0.602864	0.573425	0.762287	0.65962	0.44653	0.725814	0.558706	0.665379	0.608905	0.632854	4
Q14511-2	0.497714	0.711001	0.707374	0.703494	0.470528	0.331767	0.667514	0.66672	0.660013	0.589866	0.557625	4
Q86Y26	0.460383	0.582564	0.573425	0.743823	0.670407	0.588611	0.680257	0.731291	0.639358	0.727604	0.564681	8
O43933	0.461155	0.624246	0.584417	0.697296	0.558934	0.582871	0.50764	0.657609	0.627732	0.641416	0.556132	3
Q8WWY3	0.562869	0.623761	0.573425	0.81711	0.824586	0.815833	0.837993	0.928698	0.800851	0.829523	0.811052	10
Q9Y3C5	0.478209	0.857812	0.774225	0.901186	0.767724	0.784106	0.803203	0.867873	0.813235	0.854389	1.20995	10
A0A0B4J2F2	0.460383	0.478449	0.573425	0.625672	0.146277	0.260505	0.680843	0.417662	0.410524	0.522284	0.56353	1
Q7Z699	0.599644	0.916794	0.895492	0.939357	0.95099	1.22807	1.4696	1.2031	1.02176	1.14187	1.2195	12
Q86TI0	0.575733	0.58219	0.573425	0.687295	0.538461	0.624088	0.705575	0.686366	0.723594	0.716942	0.650445	5
Q9NU19	0.533736	0.795608	0.60932	0.826115	0.783814	0.754314	0.806117	0.817482	0.795228	0.811201	0.788165	10
O76024	0.496531	2	0.966484	1.81283	1.99292	0.942698	0.954295	1.53583	1.97542	1.82691	0.999462	11
O43167	0.575576	0.593516	0.609845	0.879228	0.629788	0.767785	0.536233	0.744404	0.730206	0.734668	0.69695	9
Q16543	0.565576	0.811865	0.68655	0.914947	0.915045	1.44324	0.825422	0.895289	0.899538	0.92996	1.01914	12
P08238	0.31688	0.735974	0.368112	0.784852	0.796799	0.811903	0.633443	0.798427	0.849841	0.779663	0.694911	6
Q16832	0.391263	0.596282	0.473103	0.672766	0.567228	0.633386	0.644161	0.513236	0.600819	0.542454	0.565893	3
O95994	0.475513	0.794485	0.545036	0.780286	0.67928	0.765506	0.848047	0.710637	0.766939	0.712323	0.715069	9
Q12797-6	0.387451	0.542424	0.500998	0.668082	0.547234	0.637549	0.639821	0.670202	0.610867	0.694617	0.584431	4
P49069	0.387451	0.507628	0.466056	0.616378	0.569116	0.625029	0.608079	0.57312	0.400838	0.609961	0.463028	3
Q7Z589-5	0.387451	0.499085	0.457113	0.604101	0.401147	0.382862	0.504731	0.554628	0.584573	0.595137	0.416541	1
Q96GL9	0.387451	0.744652	0.577921	0.792935	0.768775	0.69775	0.746611	0.743814	0.685894	0.764124	0.628459	9
Q9Y680	0.472865	0.476189	0.44532	0.706139	0.592463	0.63158	0.658446	0.645432	0.592603	0.68468	0.542112	4
Q7L5D6	0.387451	0.593022	0.503965	0.782933	0.715392	0.59508	0.681551	0.56962	0.649551	0.599396	0.552652	4
Q8NBJ4	0.387451	0.660913	0.516917	0.71548	0.64363	0.64469	0.63839	0.686847	0.611404	0.77698	0.60503	8
Q96SL4	0.387451	0.692834	0.53799	0.70916	0.617785	0.59915	0.661272	0.767647	0.731286	0.724268	0.464875	8
Q8TED1	0.416179	0.607973	0.489236	0.729179	0.648778	0.64637	0.655771	0.716493	0.643358	0.850114	0.562687	8
P24592	0.387451	0.678715	0.542114	0.721961	0.703005	0.544169	0.749811	0.735681	0.680139	0.819158	0.627361	8
Q15084	0.387451	0.500245	0.460886	0.731582	0.280896	0.366931	0.396473	0.523985	0.537023	0.554892	0.6089	1
O75381	0.387451	0.461854	0.440344	0.618955	0.498213	0.510828	0.45385	0.543446	0.355006	0.530333	0.346008	1
O00264	0.387451	0.503941	0.472545	0.632583	0.365057	0.382227	0.525976	0.529651	0.476607	0.553985	0.542559	1
O15173	0.387451	0.433143	0.40889	0.801363	0.516694	0.583465	0.594982	0.57893	0.679553	0.631174	0.618617	5
Q04118	0.387451	0.468688	0.446199	0.618967	0.280896	0.527156	0.516934	0.558294	0.513101	0.455884	0.466164	3
Q6ZWK4	0.387451	0.492491	0.460449	0.699825	0.525642	0.636652	0.650373	0.600094	0.220071	0.370411	0.531799	3
Q96E16	0.387451	0.494902	0.478285	0.707898	0.492609	0.625645	0.645503	0.58109	0.565642	0.613297	0.530035	3
Q5VXT5-2	0.387451	0.403938	0.379603	0.604616	0.280896	0.489771	0.520371	0.44447	0.415925	0.471699	0.424575	2
Q6P9G4	0.387451	0.454962	0.414368	0.603015	0.512702	0.623253	0.623045	0.541282	0.445865	0.466712	0.433854	3
Q9NW97	0.418983	0.564263	0.383873	0.645891	0.43977	0.472944	0.612493	0.59747	0.613047	0.582366	0.492797	3
Q2TAL6	0.437573	0.649858	0.337126	0.728551	0.672168	0.843075	0.81162	0.673336	0.684979	0.6804	0.669574	9
P01024	0.454043	0.924762	0.720425	0.717563	0.576006	0.557007	0.580036	0.743289	0.717809	0.753382	0.533344	7
Q8WY91	0.368082	0.609828	0.435591	0.673191	0.557208	0.621129	0.622884	0.638617	0.585213	0.601931	0.523227	3
Q9Y2D1	0.22449	0.554323	0.387114	0.651617	0.502748	0.631098	0.504731	0.580163	0.565103	0.569756	0.408558	3
Q16204	0.0915591	0.628202	0.355855	0.669643	0.549306	0.596981	0.771391	0.63767	0.638115	0.700133	0.664364	3
P49715	0.0915591	0.638545	0.288088	0.569595	0.4801	0.62517	0.743721	0.59002	0.522803	0.660654	0.476741	3
P53567	0.0915591	0.647313	0.288088	0.605728	0.480837	0.541083	0.743721	0.586455	0.522803	0.64436	0.450495	3
Q13227	0.0915591	0.634229	0.645926	0.73182	0.634054	0.655026	0.703089	0.761471	0.698016	0.697926	0.617745	6
Q14145	0.272043	0.713138	0.42108	0.781448	0.854727	0.724149	0.704071	0.862572	0.779216	0.773166	0.62859	6
P02766	0.550373	0.809667	0.203117	0.780734	0.563825	0.953471	0.691391	0.79181	0.649153	0.824517	0.672257	9
Q86YC2	0.24706	0.466719	0.252025	0.661043	0.513205	0.427272	0.557075	0.547247	0.476024	0.52569	0.401464	2
Q15109	0.263594	0.600726	0.522733	0.737921	0.566044	0.667823	0.495426	0.598686	0.565783	0.590389	0.629174	4
Q9NP61	0.263594	0.709674	0.523428	0.775933	0.693911	0.660506	0.478292	0.728379	0.77804	0.753139	0.620467	8
P18848	0.474432	0.679671	0.605704	0.747051	0.577088	0.695722	0.800115	0.693088	0.721461	0.752492	0.720733	9
Q0VDD7	0.263594	0.680599	0.551118	0.756002	0.671388	0.720673	0.709951	0.686381	0.71159	0.70688	0.600424	6
Q8N163	0.263594	0.677387	0.548744	0.793168	0.607769	0.622983	0.631802	0.616617	0.675914	0.650621	0.536406	4
Q01850	0.263594	0.629806	0.552256	0.716727	0.628472	0.654827	0.771723	0.78146	0.700037	0.799523	0.658296	6
Q494V2-2	0.274606	0.678208	0.54835	0.763838	0.71727	0.751088	0.761581	0.714012	0.714595	0.737521	0.613366	6
Q9Y3D0	0.263594	0.760266	0.552862	0.798257	0.747709	0.761922	0.789733	0.741956	0.769266	0.750041	0.627518	6
Q6PJW8-3	0.263594	0.696108	0.550933	0.784367	0.670588	0.734104	0.729211	0.710057	0.740817	0.722293	0.631717	6
Q96MW5	0.263594	0.636607	0.541523	0.721741	0.601155	0.672396	0.75513	0.726504	0.57793	0.745456	0.633503	6
Q9UNS2	0.481435	0.690587	0.551301	0.709344	0.632817	0.7431	0.633054	0.700154	0.71015	0.753713	0.664392	8
Q49AJ0-4	0.263594	0.721302	0.562633	0.769605	0.691523	0.677308	0.732896	0.694338	0.732006	0.720821	0.58436	6
Q7Z602	0.263594	0.691994	0.544011	0.823353	0.68879	0.71948	0.801558	0.683556	0.710957	0.740312	0.595657	6
P68431	0.263594	0.698005	0.0521799	0.835105	0.664875	0.890153	0.728244	0.819609	0.74012	0.785202	0.647981	9
Q86U28	0.263594	0.749273	0.548541	0.789176	0.739265	0.77554	0.730467	0.758349	0.744769	0.827878	0.527516	6
Q06136	0.263594	0.682871	0.543299	0.736414	0.66858	0.681511	0.65288	0.636063	0.688263	0.678505	0.532779	6
Q12756	0.263594	0.686766	0.536065	0.799226	0.650973	0.73349	0.59753	0.610636	0.699472	0.608235	0.464875	4
P41218	0.263594	0.641665	0.517321	0.761416	0.559272	0.7176	0.62344	0.696732	0.705362	0.686412	0.413621	4
P25713	0.263594	0.554323	0.443872	0.61516	0.388511	0.622983	0.566619	0.527359	0.386626	0.549265	0.430222	1
Q16718	0.263594	0.554323	0.483938	0.715828	0.621838	0.679442	0.559277	0.596595	0.65221	0.60788	0.470922	4
Q7Z6G3-2	0.263594	0.728846	0.636441	0.732446	0.68826	0.783417	0.815423	0.764171	0.757157	0.766271	0.687292	6
Q8N3R9	0.351464	0.755912	0.403746	0.757614	0.741697	0.715285	0.628156	0.77481	0.742401	0.771046	0.42069	8
P27986-2	0.404934	0.761695	0.650951	0.840917	0.760807	0.72016	0.744942	0.783551	0.80154	0.788087	0.636738	10
P11908	0.263594	0.69132	0.536628	0.751826	0.616103	0.663488	0.731055	0.681572	0.71968	0.747425	0.703959	6
Q8WUY3	0.263594	0.726851	0.559046	0.76295	0.713613	0.675422	0.724604	0.725773	0.715358	0.693579	0.551291	6
Q9C004	0.263594	0.747274	0.646636	0.937147	0.749391	0.799891	0.796551	0.70739	0.670018	0.723428	0.693863	9
Q8IXS7	0.263594	0.686191	0.529152	0.743359	0.690369	0.688337	0.643863	0.711294	0.69616	0.732489	0.542471	6
Q8NBJ7	0.263594	0.691994	0.547202	0.751956	0.670821	0.776267	0.679019	0.629379	0.707584	0.731121	0.601364	6
Q13569	0.263594	0.613475	0.526031	0.756451	0.658814	0.740143	0.614055	0.672089	0.724963	0.731477	0.633936	6
P21980-2	0.54294	0.683395	0.56777	0.741717	0.671033	0.686246	0.644106	0.683556	0.686957	0.707416	0.464875	8
O95164	0.263594	0.589345	0.468133	0.60417	0.477407	0.609369	0.57673	0.561055	0.547303	0.616996	0.430591	3
P45880	0.263594	0.703723	0.542134	0.765043	0.709554	0.730584	0.609036	0.658652	0.722466	0.703485	0.584295	6
P58304	0.461403	0.773034	0.540938	0.811227	0.76507	0.672164	0.676387	0.790011	0.758697	0.778105	0.580552	9
Q86V28	0.263594	0.74265	0.550443	0.822208	0.785486	0.774939	0.751794	0.768574	0.78653	0.763317	0.620617	6
Q9NWX5	0.550579	0.533616	0.510917	0.691867	0.494187	0.559799	0.725083	0.567902	0.569643	0.678313	0.659933	4
Q86V38	0.576568	0.674972	0.263254	0.795926	0.761696	0.696583	0.791434	0.763778	0.779137	0.777448	0.767632	9
Q9H2G9	0.550579	0.805266	0.430682	0.804856	0.787439	0.852537	0.786834	0.780813	0.835262	0.820366	0.741863	10
P45973	0.550579	0.534143	0.410327	0.664912	0.559318	0.624699	0.667848	0.641856	0.65288	0.652497	0.587159	5
Q9BXL8	0.550579	0.551822	0.437658	0.733831	0.707293	0.758017	0.630886	0.62051	0.467074	0.641836	0.60627	4
P28329-3	0.550579	0.671278	0.579528	0.735197	0.720726	0.659367	0.724042	0.767242	0.720243	0.763394	0.69114	9
P02489	0.55895	0.732471	0.453153	0.90811	0.764343	0.718691	0.799809	0.780103	0.79329	0.779776	0.704967	10
O75190-2	0.550579	0.691276	0.591081	0.727526	0.647522	0.607324	0.731248	0.686262	0.675491	0.705108	0.678453	7
Q14204	0.594555	0.549317	0.527051	0.632653	0.684554	0.692833	0.686673	0.677827	0.716343	0.673996	0.553576	5
P00488	0.550579	0.411266	0.424348	0.650955	0.487435	0.658518	0.655322	0.605258	0.613992	0.600102	0.507803	3
P14136	0.649176	1.52663	0.680622	1.55617	1.77609	1.45415	0.869511	1.75212	1.96175	1.25057	0.880244	11
O14908-2	0.550579	0.574182	0.544533	0.678528	0.595676	0.654691	0.744795	0.656725	0.668004	0.633012	0.626195	5
O00291	0.576447	0.601562	0.531823	0.760344	0.745602	0.712111	0.748859	0.949491	0.731403	0.750112	0.878596	10
Q9UKT9	0.617461	0.780402	0.588357	0.835775	0.770706	0.862729	0.882089	1.00573	0.802413	0.821736	0.811543	10
Q8WXH2	0.552244	0.757263	0.48751	0.86124	0.840617	0.767379	0.77591	0.921407	0.842894	0.737061	0.801402	10
O14901	0.550579	0.775514	0.671171	0.860279	0.762356	0.763477	0.810648	0.893802	0.820939	0.905093	0.813683	10
A0A0C4DGV4	0.550579	0.639177	0.566599	0.696107	0.653789	0.699692	0.722313	0.670177	0.632746	0.660881	0.623674	7
Q9NPC6	0.550579	0.626821	0.55323	0.733418	0.68201	0.669954	0.711286	0.654097	0.658829	0.655453	0.612409	7
Q13153	0.550579	0.540251	0.453153	0.670196	0.642739	0.556969	0.726101	0.462439	0.690248	0.597633	0.611746	3
P16284	0.617278	0.786868	0.421615	0.770566	0.725934	0.681118	0.650458	0.907629	0.766022	0.776786	0.594145	10
Q9H8W4	0.581433	0.750236	0.461765	0.902234	0.687179	1.0578	1.01491	0.794016	0.753523	1.01863	0.953719	10
O75400-2	0.583705	0.722067	0.531823	0.805861	0.689701	0.752654	0.780106	0.803435	0.755056	0.82234	0.757246	10
P20339	0.550579	0.728857	0.551067	0.772436	0.709526	0.661116	0.542407	0.704672	0.73941	0.643308	0.450444	8
P62826	0.575651	0.674992	0.644185	0.764699	0.757852	0.672763	0.789396	0.772834	0.75702	0.784396	0.727242	9
Q8WZ42	0.550579	0.513982	0.484857	0.584945	0.559295	0.462688	0.690425	0.624175	0.620095	0.571912	0.35412	3
P61086	0.552776	0.712899	0.412104	0.822218	0.67156	0.734142	0.765498	0.69738	0.758541	0.735157	0.939663	9
P08670	0.572616	1.06461	0.332664	0.972358	1.03777	0.7717	1.29578	1.01232	0.999544	1.08558	0.691287	12
P00352	0.36215	0.684996	0.524529	0.759776	0.701636	0.651957	0.56868	0.570773	0.728921	0.552235	0.439679	4
P16930	0.4806	0.633081	0.515753	0.644115	0.46968	0.554727	0.726485	0.576493	0.370169	0.637429	0.470922	3
Q9H6U6	0.520162	0.617028	0.535537	0.724046	0.602356	0.554727	0.728989	0.598714	0.604543	0.64529	0.470922	4
Q9NRN7	0.305739	0.595474	0.403746	0.669717	0.548203	0.508069	0.661145	0.525406	0.61169	0.625217	0.655922	3
Q9UHB7	0.305739	0.596136	0.403746	0.648018	0.563214	0.443933	0.716935	0.562109	0.659613	0.610313	0.6747	3
Q9UHB7-2	0.305739	0.595474	0.403746	0.646598	0.561093	0.443933	0.712669	0.557294	0.659613	0.489298	0.6747	3
Q9Y2J4-4	0.305739	0.637531	0.403746	0.785032	0.527017	0.466728	0.730649	0.683217	0.67826	0.683146	0.670026	3
X5D778	0.324093	0.711787	0.403746	0.7829	0.647755	0.704241	0.775015	0.74541	0.7549	0.750835	0.730732	6
Q96IX9	0.305739	0.590489	0.403746	0.748702	0.57441	0.613673	0.703347	0.742297	0.674847	0.687643	0.637021	6
Q9UKG1	0.305739	0.590125	0.403746	0.515066	0.563372	0.236922	0.606355	0.656408	0.61679	0.650205	0.469305	3
P29972	0.444059	0.979055	0.855154	0.84356	0.730561	0.802744	0.913755	1.37915	0.776951	1.22494	0.815923	12
Q15052	0.305739	0.590125	0.403746	0.728075	0.645319	0.546031	0.665349	0.716745	0.649758	0.703495	0.625899	6
Q8N5N6	0.305739	0.666646	0.706446	0.587525	0.463798	0.415172	0.567416	0.469937	0.621614	0.453528	0.454287	1
Q8N9N2-2	0.305739	0.617834	0.403746	0.52644	0.40076	0.426028	0.512668	0.1085	0.616	0.173281	0.107358	2
O15169	0.305739	0.590125	0.416894	0.948087	0.694934	0.927785	0.870366	0.763396	0.936065	0.855058	0.751672	10
Q8TBE0	0.305739	0.799368	0.403746	0.847018	0.788713	0.846777	0.813293	0.672199	0.837966	0.741698	0.774027	6
B4DE54	0.305739	0.590125	0.403746	0.677159	0.432584	0.572173	0.604991	0.671464	0.631916	0.608445	0.58733	3
Q8N9N5	0.430084	0.707987	0.403746	0.793027	0.761248	0.644663	1.0029	1.13402	0.782502	0.762524	0.983647	10
Q8N9N5-7	0.305739	0.590125	0.403746	0.677159	0.45898	0.571698	0.604991	0.683699	0.654914	0.621347	0.58733	3
Q9UIF8	0.305739	0.590403	0.403746	0.703035	0.419292	0.590403	0.665349	0.665641	0.697719	0.652267	0.640524	3
O95999	0.305739	0.605568	0.471782	0.694265	0.555543	0.595114	0.432389	0.612819	0.646723	0.627495	0.526289	4
P41182	0.413862	0.790282	0.726924	0.722538	0.749134	0.829707	0.720346	0.690061	0.793411	0.729574	0.716817	9
Q9BXY8	0.516617	0.787211	0.944626	0.732921	0.627909	0.679198	0.76791	0.665021	0.711173	0.687196	0.679003	7
Q13490	0.305739	0.741062	0.706446	0.771399	0.721057	0.688486	0.68994	0.794419	0.791235	0.777163	0.645265	7
Q13489	0.305739	0.590125	0.403746	0.555327	0.478229	0.496946	0.719341	0.546367	0.613056	0.582227	0.333314	3
Q8WYQ4-2	0.305739	0.590125	0.403746	0.589099	0.424528	0.330281	0.588837	0.643704	0.628781	0.6184	0.520725	3
Q53TS8	0.507581	0.711439	0.718479	0.78773	0.629979	0.745089	0.879025	0.82239	0.749499	0.706078	0.749338	10
Q9HC52	0.316665	0.727557	0.474436	0.797575	0.749869	0.792796	0.813485	0.798779	0.805717	0.778477	0.73033	6
E9PSE9	0.305739	0.618796	0.403746	0.720961	0.543646	0.637223	0.665349	0.635993	0.672318	0.60926	0.65688	3
Q9NVL8	0.516617	0.671057	0.706446	0.727094	0.585519	0.616887	0.73679	0.590674	0.643995	0.583335	0.688058	7
Q8IV13	0.305739	0.590125	0.403746	0.681803	0.539968	0.68373	0.689101	0.629158	0.69991	0.585445	0.638694	3
Q86Y33	0.305739	0.590125	0.403746	0.70822	0.726208	0.598759	0.725539	0.568817	0.674955	0.545086	0.63917	4
Q86Y33-5	0.507581	0.590125	0.403746	0.6538	0.57883	0.641167	0.674649	0.659507	0.687967	0.62706	0.602536	5
Q99618	0.305739	0.666646	0.721511	0.549121	0.525711	0.509439	0.4342	0.489502	0.582884	0.52436	0.267776	1
Q07002	0.507581	0.794108	0.706446	0.901664	0.66172	0.663322	0.750181	0.603015	0.837154	0.654126	0.891898	9
P46527	0.563011	0.61178	0.623286	0.679239	0.502414	0.534083	0.612204	0.688018	0.752498	0.60409	0.725021	5
Q8IYX8-2	0.305739	0.697816	0.511192	0.792065	0.686204	0.679221	0.829545	0.749955	0.751371	0.736572	0.695779	6
Q9Y6H1	0.305739	0.722378	0.67137	0.690634	0.485932	0.578177	0.75705	0.713489	0.61255	0.757547	0.726557	7
P51800-3	0.316665	0.624063	0.474436	0.677573	0.549885	0.580859	0.708729	0.668433	0.662354	0.594173	0.620427	6
Q02930-3	0.444059	0.727807	0.714435	0.839268	0.736534	0.790824	0.816887	0.80125	0.786528	0.808201	0.752365	10
Q49AN0	0.305739	0.708852	0.706446	0.736622	0.49583	0.727998	0.671291	0.633838	0.723029	0.660197	0.718455	7
P49711	0.305739	0.592451	0.403746	0.722999	0.424329	0.45685	0.484153	0.639408	0.662962	0.527908	0.608221	3
Q2TBE0	0.507581	0.793941	0.511192	0.822442	0.810264	0.751877	0.835066	0.827612	0.832037	0.884886	0.728257	10
Q6BCY4	0.305739	0.666646	0.808172	0.72974	0.556523	0.582332	0.665349	0.492594	0.615649	0.577425	0.573678	4
Q6BCY4-2	0.305739	0.590125	0.661318	0.701534	0.517555	0.561991	0.67604	0.652346	0.61169	0.604287	0.588498	4
Q8WTU0	0.305739	0.671924	0.403746	0.746352	0.5543	0.619482	0.615303	0.596926	0.652967	0.651982	0.569863	3
P26196	0.507581	0.625927	0.465566	0.818945	0.698666	0.738133	0.806659	0.786653	0.783579	0.832176	0.752226	9
Q08495	0.305739	0.590125	0.403746	0.630391	0.518807	0.537654	0.665349	0.47691	0.61169	0.511846	0.563206	3
O60941	0.305739	0.590125	0.403746	0.666433	0.532608	0.397141	0.707606	0.569976	0.662386	0.652205	0.615235	3
O60941-5	0.507581	0.746878	0.403746	0.735093	0.543521	0.67567	0.523582	0.703369	0.705202	0.678313	0.714123	8
Q92997	0.305739	0.734253	0.608011	0.889016	0.812505	0.904201	0.822747	0.87221	0.866116	0.86318	0.843384	10
Q96JC9	0.305739	0.660777	0.523365	0.740972	0.647091	0.744931	0.713131	0.696497	0.715411	0.714395	0.686057	6
Q9HAK2	0.305739	0.666646	0.706446	0.642533	0.449171	0.415172	0.612914	0.606103	0.559913	0.448418	0.558472	1
Q8WWZ3	0.313756	0.655914	0.403746	0.50115	0.60058	0.548098	0.643575	0.614662	0.679941	0.656392	0.612913	3
Q12805	0.305739	0.590125	0.403746	0.708134	0.824381	0.600246	0.513696	0.689975	0.707496	0.941242	0.66914	8
Q5JVL4	0.444059	0.687836	0.67137	0.760705	0.554078	0.696135	0.81851	0.739924	0.724242	0.843852	0.792193	7
P00533	0.541325	0.818473	0.700197	0.841304	1.18459	0.871286	0.734994	1.4129	0.892668	1.21217	0.964434	12
Q08426	0.526145	0.768113	0.984917	0.796106	0.710753	0.82896	0.706407	0.856445	0.804532	0.812534	0.751069	10
Q9H0I2	0.412503	0.834159	0.885566	0.880867	1.04095	0.844245	1.06089	1.01029	0.848384	1.04113	0.913651	10
A0A0A0MR80	0.305739	0.59902	0.403746	0.673922	0.487089	0.588327	0.552453	0.465622	0.63786	0.610754	0.586581	3
O75460	0.305739	0.590125	0.403746	0.414432	0.267083	0.456526	0.498004	0.463032	0.613969	0.49106	0.422687	2
Q01844	0.305739	0.693535	0.706446	0.828753	0.753876	0.546961	0.578554	0.667965	0.712682	0.692196	0.466946	7
Q8N2X6	0.305739	0.595474	0.403746	0.63734	0.559614	0.559426	0.67423	0.492589	0.624584	0.590361	0.559428	3
O95990-4	0.305739	0.591663	0.403746	0.688529	0.40187	0.609877	0.696112	0.595183	0.675042	0.638999	0.61419	3
Q9H5Z6-2	0.305739	0.659659	0.403746	0.754563	0.557791	0.695334	0.74183	0.67668	0.709949	0.713228	0.708305	6
Q3B820	0.576736	0.810275	0.726924	0.811586	0.760903	0.783108	0.844307	1.25787	0.818131	0.922646	0.764657	12
Q96MY7	0.523872	0.758372	0.797002	0.76956	0.619951	0.72592	0.774913	0.717554	0.729904	0.728423	0.716142	7
Q7L5A3	0.305739	0.651744	0.408664	0.765683	0.67324	0.763502	0.804842	0.740245	0.739737	0.76497	0.759148	6
Q9Y247	0.507581	0.740874	0.403746	0.799028	0.739156	0.748563	0.789009	0.787235	0.795581	0.788506	0.646388	9
Q86YD7	0.417837	0.737108	0.535482	0.821479	0.801155	0.830255	0.897273	1.0951	0.838889	0.861882	0.816563	10
Q8IZU1	0.531885	0.771181	0.403746	0.808991	0.880838	0.768647	0.80489	0.809066	0.825191	0.753369	0.979033	10
O95363	0.444059	0.736427	0.498834	0.763361	0.721578	0.73054	0.807819	0.773338	0.712383	0.919009	0.711077	9
Q9NVF7	0.305739	0.627295	0.403746	0.710526	0.566689	0.591845	0.707138	0.627597	0.674764	0.656101	0.644995	3
Q4VC44	0.305739	0.59054	0.403746	0.601271	0.551049	0.647828	0.663793	0.5918	0.657575	0.65252	0.658815	3
Q06547	0.305739	0.647217	0.403746	0.710704	0.538832	0.6354	0.712286	0.87217	0.663563	0.786694	0.581681	6
Q8NHY3	0.305739	0.641415	0.403746	0.729344	0.643921	0.697303	0.685583	0.594679	0.790506	0.68157	0.843179	6
O95995	0.546164	0.694981	0.635141	0.782401	0.669893	0.781093	0.916094	0.837199	0.764335	0.828701	0.729371	10
P55040	0.567796	1.01773	0.817453	0.790098	0.734085	0.811947	1.3066	1.29055	0.76978	1.33833	0.762076	12
O95872	0.444059	0.759205	0.67137	0.821959	0.744131	0.768008	0.782296	0.795199	0.828074	0.875725	0.760873	10
Q92917	0.582958	0.652435	0.403746	0.869076	0.60295	0.74096	0.761081	0.734693	0.743712	0.747518	0.856449	9
Q4V328	0.305739	0.600949	0.403746	0.733111	0.649802	0.702404	0.824935	0.69167	0.701809	0.681194	0.691378	6
Q14687	0.305739	0.689654	0.403746	0.709816	0.566284	0.593232	0.750806	0.646611	0.744859	0.669576	0.64276	6
P09211	0.305739	0.676817	0.403746	0.742375	0.633383	0.64009	0.740078	0.66374	0.683191	0.737629	0.62186	6
O43708	0.305739	0.590125	0.403746	0.656565	0.246544	0.533344	0.490654	0.460164	0.612287	0.570032	0.486672	3
Q6B0K9	0.305739	0.590125	0.403746	0.565134	0.411186	0.449557	0.545026	0.234654	0.61169	0.222772	0.399869	2
A0A024R8L2	0.305739	0.705168	0.523365	0.775416	0.599308	0.733535	0.834656	0.77952	0.728015	0.749712	0.738577	6
Q5T8I9	0.305739	0.687526	0.403746	0.546863	0.440976	0.312438	0.556355	0.494739	0.566206	0.542693	0.401397	1
P09067	0.515555	0.753736	0.867167	0.882991	0.612006	0.734032	0.790343	0.701879	0.751361	0.694247	0.712336	7
Q96MM6	0.305739	0.648165	0.403746	0.692117	0.650566	0.61143	0.638809	0.619624	0.649895	0.641352	0.532151	3
P12268	0.305739	0.601684	0.403746	0.71708	0.601135	0.567614	0.544821	0.590592	0.615693	0.55899	0.385119	4
Q9C086	0.608465	0.665198	0.474436	0.781378	0.648866	0.753281	0.711813	0.749345	0.770367	0.783912	0.731032	9
Q96PC2	0.305739	0.618595	0.403746	0.761341	0.438466	0.615437	0.696545	0.723949	0.647344	0.628123	0.704895	3
Q8NA54	0.305739	1.15236	0.403746	0.844034	0.822763	0.782899	0.795055	0.838369	0.836937	0.919222	0.749652	10
Q63ZY3	0.588595	0.833068	0.940566	0.894962	1.06242	0.854957	0.883954	1.14894	1.27113	0.885125	0.839112	12
Q5T5P2-6	0.507581	0.778897	0.746429	0.765795	0.732727	0.675915	0.714708	0.73387	0.760286	0.684426	0.667239	7
Q9BVG8	0.305739	0.708997	0.403746	0.790371	0.651799	0.751245	0.814217	0.722392	0.74242	0.795661	0.763185	6
Q9BVG8-5	0.612206	0.833828	0.643582	0.865965	0.844938	0.871762	0.904051	0.863402	0.84662	0.868101	0.798631	10
Q96BZ8	0.417837	0.714442	0.681876	0.826661	0.760802	0.730891	0.82315	0.851981	0.828602	0.802745	0.742564	10
Q8IXW0	0.305739	0.729473	0.706446	0.715826	0.539331	0.685642	0.65759	0.739553	0.672292	0.648196	0.606421	7
Q17RB8	0.444059	0.690004	0.403746	0.775261	0.714292	0.733143	0.892998	0.894335	0.772029	0.775452	0.764195	9
Q496Y0	0.305739	0.590125	0.403746	0.6679	0.640429	0.621446	0.667999	0.703978	0.627948	0.644851	0.541619	3
Q96S90	0.305739	0.593352	0.403746	0.653614	0.465853	0.595133	0.665349	0.662756	0.660187	0.703578	0.635773	3
O75367	0.305739	0.590125	0.403746	0.652193	0.715706	0.602016	0.680807	0.581442	0.734121	0.616679	0.513211	4
Q99558	0.305739	0.620164	0.403746	0.600628	0.336529	0.66356	0.545171	0.6121	0.627803	0.525321	0.511601	3
Q99683	0.305739	0.685909	0.403746	0.74544	0.59138	0.695638	0.606851	0.710046	0.79638	0.779892	0.623962	6
Q7Z434	0.340654	0.667303	0.543199	0.708496	0.748193	0.62099	0.752289	0.794134	0.797517	0.757556	0.505731	8
Q8N6R0	0.581075	0.590125	0.403746	0.669245	0.563495	0.457183	0.570087	0.650376	0.696095	0.616577	0.458759	5
P55081	0.632599	0.598057	0.58928	0.804217	0.648765	0.77534	0.812464	0.865696	0.759472	0.917947	0.787708	10
Q8IVT4	0.567796	0.740764	0.718889	0.771827	0.683023	0.706463	0.782186	0.768762	0.754042	0.762554	0.698914	10
Q8IVT2	0.316665	0.722413	0.794006	0.759191	0.663007	0.673394	0.749909	0.8019	0.713427	0.760071	0.679348	7
Q13064	0.499446	0.853399	0.577284	0.847435	0.724666	0.78113	0.817221	0.884385	0.805593	0.871393	0.788193	10
Q9UBU8-2	0.327122	0.651549	0.403746	0.779585	0.601364	0.724733	0.721988	0.714545	0.744408	0.721446	0.747567	6
Q6PF18	0.532585	1.01097	0.916017	0.749008	0.696851	0.8378	0.794863	0.786952	0.740045	0.784165	0.725093	10
P00540	0.516617	0.740073	0.706446	0.804936	0.748287	0.755498	0.735609	0.791631	0.80797	0.7417	0.698281	10
Q9Y3D2	0.305739	0.769727	0.403746	0.824615	0.724303	0.68607	0.42567	0.710959	0.761845	0.658262	0.668088	8
Q8N6N6	0.305739	0.7208	0.403746	0.596223	0.561944	0.647926	0.718999	0.59952	0.61169	0.583705	0.618174	3
Q9HC98-4	0.444059	0.787835	0.403746	0.824891	0.785167	0.776535	0.810571	0.850408	0.846467	0.828254	0.776049	10
Q16649	0.305739	0.672694	0.403746	0.634398	0.26048	0.525928	0.528568	0.505741	0.61317	0.637318	0.365868	3
Q9GZQ4	0.305739	0.676817	0.403746	0.632886	0.532425	0.543276	0.718999	0.502154	0.61169	0.545661	0.536391	3
Q86UR1-2	0.444059	0.655606	0.403746	0.733898	0.70986	0.646458	0.687884	0.735705	0.72269	0.751599	0.632915	9
Q16656	0.305739	0.603786	0.403746	0.567461	0.407934	0.587233	0.66644	0.774962	0.633741	0.712621	0.667977	4
Q16656-4	0.305739	0.663798	0.403746	0.759892	0.616635	0.642694	0.748292	0.699019	0.69297	0.645476	0.666816	6
Q6X4W1-2	0.305739	0.595734	0.403746	0.680938	0.54336	0.65866	0.665349	0.683567	0.635252	0.714466	0.589109	3
Q9BRJ7	0.305739	0.707231	0.403746	0.5638	0.577799	0.547697	0.651106	0.606297	0.663237	0.632245	0.564955	3
Q9HBE1-4	0.532585	0.781031	0.869347	0.826296	0.757366	0.745481	0.751333	0.776662	0.800423	0.814352	0.703943	10
P35227	0.305739	0.517734	0.403746	0.67554	0.530322	0.546584	0.681765	0.598737	0.654477	0.583199	0.384147	3
Q86SE9	0.305739	0.687097	0.403746	0.662913	0.509657	0.554646	0.506064	0.40581	0.622549	0.671855	0.394691	4
Q17RL8	0.305739	0.619157	0.403746	0.565829	0.596907	0.652232	0.615196	0.637773	0.691783	0.626874	0.615876	3
Q96JS3	0.305739	0.590125	0.403746	0.649147	0.537912	0.559614	0.6869	0.553165	0.614038	0.570568	0.344594	3
O75928-2	0.305739	0.755981	0.403746	0.811028	0.74668	0.737779	0.734194	0.771689	0.808258	0.725886	0.624236	6
Q4G0R1	0.537154	0.733157	0.578729	0.792438	0.750515	0.770423	0.802894	0.789075	0.777487	0.814012	0.803985	10
Q13526	0.305739	0.818651	0.724664	0.871639	0.745411	0.741968	0.857353	0.842416	0.820118	0.847252	0.847759	10
Q16512	0.516617	0.749608	0.706446	0.812419	0.885861	0.706454	0.836773	0.613277	0.939777	0.724966	0.809775	9
Q9BUI4	0.305739	0.696101	0.403746	0.725073	0.606843	0.655061	0.691716	0.656939	0.670334	0.676147	0.67517	6
O60437	0.305739	0.662541	0.612651	0.710199	0.648752	0.668966	0.915099	0.700678	0.681668	0.760751	0.797428	6
Q6NYC8	0.507581	0.785595	0.403746	0.822087	0.768846	0.772048	0.841581	0.83603	0.827063	0.805801	0.887128	10
Q5T8A7	0.316665	0.590125	0.474436	0.645422	0.612775	0.588893	0.763853	0.662658	0.64032	0.634483	0.592665	6
Q7Z5V6-2	0.450789	0.725134	0.808097	0.810666	0.655363	0.739147	0.797666	0.728617	0.729263	0.731772	0.719111	7
O43741	0.450789	0.823632	0.539747	0.891305	0.812553	0.829136	0.968772	0.998208	0.869443	0.876654	0.928543	10
Q99633	0.359241	0.693865	0.456765	0.793301	0.687479	0.740682	0.821688	0.786169	0.768655	0.80398	0.755805	6
P20618	0.305739	0.779949	0.832958	0.951541	0.769301	0.735247	0.909298	0.76764	0.796392	0.782717	0.878298	10
P47897	0.305739	0.745975	0.661318	0.935789	0.715923	0.789497	0.780679	0.817875	0.810877	0.892982	0.840611	10
Q9Y4B4	0.531885	0.59842	0.403746	0.790832	0.629166	0.597424	0.737888	0.673632	0.702641	0.625463	0.68326	9
Q8WWW0	0.305739	0.868578	0.706446	0.820251	0.49795	0.654729	0.60055	0.80324	0.670769	0.641887	0.552583	7
Q96IZ5	0.305739	0.564655	0.706446	0.705627	0.591971	0.636082	0.732334	0.737765	0.72085	0.720468	0.659661	7
Q9P2K3	0.305739	0.608754	0.403746	0.681098	0.605822	0.669226	0.717379	0.683499	0.704504	0.850404	0.619423	6
P48380	0.305739	0.590125	0.403746	0.666052	0.516944	0.633434	0.638609	0.587766	0.576036	0.712333	0.522963	3
Q13546	0.305739	0.707331	0.8042	0.546256	0.367593	0.711081	0.623229	0.660937	0.643302	0.661057	0.451826	4
O43353	0.305739	0.617834	0.403746	0.659496	0.460469	0.424125	0.570976	0.549041	0.622509	0.605467	0.512583	3
Q0D2K3	0.531885	0.686033	0.706446	0.847356	0.63495	0.712165	0.746496	0.762911	0.721226	0.669891	0.693035	7
P57055	0.305739	0.694377	0.403746	0.655998	0.653959	0.556572	0.596596	0.505686	0.614465	0.448277	0.605	4
Q9NTX7	0.305739	0.59902	0.403746	0.546709	0.692465	0.555239	0.520992	0.700586	0.61169	0.629819	0.412076	4
Q9NTX7-2	0.305739	0.703417	0.403746	0.732914	0.650973	0.627812	0.520992	0.64719	0.71055	0.656668	0.550575	4
P78317	0.531885	0.66134	0.672415	0.783611	0.638347	0.683863	0.698266	0.756602	0.765787	0.757094	0.709975	7
Q9UHP6	0.305739	0.897072	0.403746	0.739453	0.500078	0.661703	0.732079	0.746065	0.64913	0.692956	0.613721	6
Q96NU1	0.316665	0.679476	0.726924	0.679869	0.494588	0.567008	0.65821	0.586554	0.643344	0.635573	0.575282	4
Q9BWG6	0.576736	0.802391	0.739262	0.829228	0.796393	0.780397	0.868429	0.815857	0.820727	0.830661	0.813177	10
Q9H788	0.507581	0.761976	0.421293	0.7468	0.656736	0.719608	0.809245	0.884199	0.875442	0.880693	0.745688	10
Q92529	0.305739	0.831734	0.706446	0.764294	0.626988	0.639764	0.778065	0.759287	0.711189	0.663654	0.999433	7
Q9H0W8	0.532585	0.739212	0.403746	0.73699	0.574858	0.60561	0.740462	0.792925	0.68266	0.712882	0.674518	9
O95863	0.305739	0.592918	0.498834	0.736718	0.725644	0.707814	0.728519	0.697618	0.806672	0.793487	0.832288	6
Q9BV90	0.305739	0.6778	0.797002	0.654628	0.599852	0.645332	0.661824	0.630948	0.630579	0.678579	0.64922	7
Q9UN79	0.305739	0.590125	0.403746	0.677819	0.384379	0.607415	0.734349	0.655603	0.63556	0.568229	0.569221	3
P35711-4	0.305739	0.590125	0.403746	0.728316	0.468721	0.683845	0.665697	0.586805	0.686802	0.56219	0.65232	3
Q9NZD8	0.317318	0.877525	0.788711	0.858321	0.712385	0.918654	1.43573	1.09991	0.805278	1.08354	0.876364	12
P63165	0.366713	0.723823	0.403746	0.772227	0.694147	0.933887	0.739458	0.730786	0.749965	0.826698	0.619503	9
G2XKQ0	0.305739	0.603325	0.403746	0.718956	0.543709	0.702071	0.703613	0.673074	0.69358	0.643487	0.645091	3
Q9BSW7	0.516617	0.630965	0.511192	0.709261	0.634271	0.678157	0.737591	0.706025	0.689545	0.680974	0.712387	9
Q5T7P8-2	0.305739	0.592166	0.403746	0.765167	0.631322	0.691699	0.730236	0.717221	0.720453	0.697114	0.675166	6
Q92844	0.305739	0.627213	0.403746	0.755783	0.636293	0.609818	0.671523	0.578145	0.70877	0.707016	0.634855	6
Q9Y4C2-2	0.305739	0.591916	0.403746	0.603619	0.441433	0.669226	0.703688	0.715952	0.64299	0.672248	0.595722	4
Q15560	0.531885	0.819706	0.706446	0.828928	0.742088	1.08465	0.859466	0.789139	0.826408	0.718197	0.831275	10
P56279	0.305739	0.760124	0.750345	0.746877	0.628039	0.591938	0.779402	0.726343	0.691955	0.770513	0.632199	7
Q9BXF9	0.316665	0.640765	0.696795	0.731529	0.416708	0.599529	0.713544	0.685083	0.664501	0.790427	0.651717	7
Q9BT49	0.305739	0.706336	0.7709	0.790039	0.733505	0.814114	0.695645	0.872766	0.875556	0.782872	0.75524	10
Q96CG3	0.305739	0.714032	0.418886	0.663399	0.679125	0.469154	0.64689	0.676429	0.72757	0.662666	0.454689	4
P21580	0.305739	0.795872	0.901781	0.670159	0.454033	0.582626	0.659064	0.700089	0.634898	0.684755	0.57816	7
Q9Y6Q6	0.305739	0.590125	0.403746	0.580503	0.611437	0.447277	0.498094	0.238048	0.641804	0.284002	0.162063	2
Q92956	0.305739	0.6159	0.403746	0.753802	0.270068	0.690688	0.78498	0.641926	0.633207	0.651637	0.637014	3
Q9UKE5	0.305739	0.590125	0.403746	0.599453	0.46525	0.592454	0.660612	0.678966	0.682282	0.677203	0.557016	4
Q13077	0.504785	1.33845	2	0.820932	0.789159	0.805968	0.844633	0.863975	0.839148	0.841943	0.802353	12
O00463	0.531885	0.852105	0.403746	0.748836	0.634575	0.682867	0.794141	0.597939	0.842824	0.871784	0.728152	9
Q9Y4K3	0.517817	0.742907	0.706446	0.706998	0.676684	0.620992	0.924074	0.839601	0.734684	0.797231	0.749471	10
Q14142	0.305739	0.662541	0.511192	0.752943	0.641736	0.661127	0.849808	0.738316	0.714011	0.717639	0.629487	6
Q86XT4	0.305739	0.717387	0.403746	0.693657	0.580621	0.768535	0.75538	0.662748	0.648693	0.712161	0.805072	6
Q12815	0.305739	0.590125	0.67137	0.67058	0.439843	0.519443	0.807221	0.725616	0.629204	0.589441	0.506946	4
Q3SY00	0.542096	0.764179	0.628644	0.816421	0.72142	0.775518	0.843674	0.794387	0.751273	0.790922	0.787492	10
Q9NRE2	0.305739	0.75413	0.706446	0.699124	0.517859	0.637793	0.718845	0.693967	0.623879	0.603336	0.574841	7
Q63HK5	0.305739	0.617537	0.403746	0.819399	0.506555	0.596085	0.718915	0.698741	0.669818	0.695571	0.798624	3
Q9Y5U2	0.305739	0.666646	0.706446	0.717189	0.608732	0.415172	0.665349	0.617641	0.666268	0.579354	0.565244	4
Q5W5X9-3	0.316665	0.744103	0.474436	0.838053	0.750316	0.792874	0.7469	0.825795	0.81974	0.86103	0.768491	6
P10599	0.305739	0.763308	0.403746	0.794035	0.746828	0.690261	0.735402	0.807793	0.782676	0.761549	0.654581	6
Q5T124	0.305739	0.77482	0.403746	0.705298	0.734404	0.684623	0.669186	0.60331	0.693997	0.742298	0.709605	6
Q5T124-6	0.305739	0.699192	0.403746	0.723776	0.603645	0.70319	0.724162	0.652618	0.70172	0.667875	0.701578	6
P22415	0.305739	0.637427	0.403746	0.689995	0.653148	0.675349	0.609088	0.68187	0.622579	0.639591	0.416612	4
O75604	0.507581	0.791708	0.801927	0.847251	0.702454	0.764466	0.831154	0.792404	0.770104	0.818864	0.760553	10
Q5TAP6	0.305739	0.675409	0.706446	0.698233	0.697673	0.443284	0.709589	0.734742	0.760697	0.733344	0.639955	7
Q9BRU9	0.316665	0.654866	0.474436	0.761493	0.628388	0.802837	0.678644	0.672429	0.775328	0.776127	0.61437	6
Q14119	0.523872	0.760444	0.794488	0.906184	0.66994	0.740258	0.746614	0.941666	0.851126	0.835889	0.748578	10
Q92558	0.305739	0.596009	0.403746	0.657988	0.494877	0.525364	0.683271	0.589021	0.554087	0.619178	0.588532	3
P07947	0.531885	0.713625	0.418966	0.816063	0.988389	0.771615	0.727475	1.02506	1.02601	0.878534	0.703859	10
Q05516	0.532585	0.695063	0.706446	0.777644	0.677821	0.872217	0.908139	0.786734	0.777158	0.804622	0.915777	10
P24278	0.305739	0.590125	0.403746	0.699039	0.586418	0.658155	0.680904	0.637374	0.688594	0.623884	0.533381	3
Q53FD0	0.305739	0.740073	0.706446	0.769434	1.50342	0.713831	0.62261	1.06327	1.29766	1.3329	0.629022	12
Q53FD0-2	0.507581	0.82144	0.403746	0.880276	0.844782	0.782183	0.936032	0.851022	0.858149	0.843972	0.758969	10
Q6FIF0	0.305739	0.6159	0.403746	0.50137	0.510383	0.386393	0.602174	0.597733	0.633908	0.606748	0.525637	3
Q9BRR0	0.305739	0.722818	0.403746	0.77966	0.727146	0.651957	0.656725	0.787856	0.780706	0.7414	0.505691	8
Q9UJ78-2	0.305739	0.59073	0.661318	0.729368	0.564585	0.620633	0.618551	0.676954	0.69186	0.597163	0.472545	4
P15622-3	0.516617	0.596853	0.541529	0.772796	0.643034	0.743949	0.771196	0.77293	0.753567	0.771984	0.738215	9
P13682	0.329415	0.601445	0.511192	0.725159	0.579816	0.647303	0.6775	0.721713	0.68286	0.679769	0.69435	6
Q86VK4	0.305739	0.590125	0.403746	0.667754	0.524755	0.426494	0.722975	0.636097	0.685635	0.613205	0.656834	3
Q86VK4-3	0.305739	0.770229	0.403746	0.817903	0.728779	0.754675	0.717459	0.795212	0.793526	0.779702	0.686729	6
Q8TAU3	0.589257	0.793873	0.927468	0.874324	0.794539	0.896287	0.82849	0.853916	0.831566	0.83065	0.824815	10
Q7Z4V0	0.526902	0.716512	0.403746	0.739956	0.797034	0.700026	0.833277	0.843965	0.744965	0.815249	0.754579	9
Q32MK9	0.305739	0.592166	0.403746	0.499367	0.386732	0.436381	0.55132	0.412098	0.61169	0.488583	0.421445	1
Q6NX49	0.305739	0.590125	0.403746	0.647441	0.592852	0.59807	0.633509	0.54578	0.697535	0.564294	0.537166	4
Q7Z3I7	0.305739	0.845897	0.706446	0.844753	0.785186	0.779917	0.784826	0.844588	0.808719	0.816071	0.711403	10
Q6ZN55-2	0.305739	0.624063	0.403746	0.700276	0.489245	0.403797	0.584502	0.639058	0.61169	0.638779	0.400693	3
Q5T619	0.516617	0.67101	0.706446	0.754674	0.64424	0.708364	0.980576	0.821347	0.721209	0.713287	0.67293	10
Q8N720	0.528862	0.792017	0.792792	0.885049	0.783523	0.784461	0.879059	0.868416	0.873865	0.940879	0.743954	10
Q6ZS27-3	0.305739	0.666646	0.706446	0.52167	0.387058	0.427235	0.564185	0.551955	0.615649	0.500818	0.452891	1
A0A0S2Z6P0	0.305739	0.590125	0.403746	0.708792	0.481549	0.589459	0.678056	0.654166	0.652219	0.640043	0.567547	3
Q3MJ62	0.305739	0.684503	0.403746	0.783641	0.580026	0.644884	0.644916	0.736135	0.718344	0.75222	0.61456	6
Q9NX65	0.305739	0.590125	0.403746	0.6351	0.502748	0.54657	0.704772	0.653017	0.614038	0.518512	0.598026	3
Q96MP5	0.305739	0.590125	0.403746	0.679639	0.536641	0.602226	0.695419	0.544725	0.61169	0.544476	0.55131	3
Q8IYH5	0.305739	0.590125	0.403746	0.703312	0.453006	0.655192	0.666083	0.605852	0.643551	0.637792	0.652218	3
A0A384ME25	0.305739	0.720042	0.403746	0.774634	0.654822	0.671203	0.762134	0.697022	0.745177	0.716934	0.702192	6
B2R8Y4	0.305739	0.666646	0.706446	0.579399	0.538664	0.589596	0.678223	0.653868	0.650158	0.654334	0.421756	4
P09022	0.305739	0.769839	0.774072	0.787772	0.643478	0.702915	0.788134	0.719362	0.728302	0.739953	0.653226	7
P07174	0.305739	0.590631	0.403746	0.719021	0.373244	0.408308	0.643739	0.567153	0.645723	0.565198	0.613479	3
P0DTD1	0.676507	0.787266	0.783718	0.797071	0.684164	0.761718	0.812002	0.821341	0.756961	0.786761	0.679437	10
Q8TDB6	0.312057	0.628686	0.480318	0.658876	0.486833	0.597831	0.71249	0.593531	0.459836	0.581591	0.536479	3
Q96CV9	0.193788	0.714744	0.618228	0.851834	0.728167	0.748213	0.76946	0.850729	0.746014	1.02127	0.806764	10
Q9P0S3	0.299473	0.457449	0.4384	0.680122	0.560783	0.539058	0.540133	0.591376	0.623168	0.650378	0.560907	3
Q9Y6K1	0.318659	0.661663	0.543023	0.745591	0.676279	0.623068	0.646282	0.717081	0.664741	0.672748	0.475718	4
O75530	0.318659	0.540663	0.51935	0.57227	0.398435	0.802104	0.524457	0.718224	0.538731	0.707204	0.753509	4
Q96KQ7	0.318659	0.48154	0.446912	0.714145	0.543914	0.58133	0.610284	0.620628	0.618434	0.601008	0.459105	3
Q15910	0.497276	0.472679	0.455983	0.682346	0.522836	0.579734	0.609352	0.69486	0.567461	0.651231	0.499346	5
Q9QR71	0.318659	0.452422	0.438436	0.542463	0.486616	0.533377	0.641649	0.483925	0.54294	0.430205	0.472066	3
P10275	0.353293	0.670162	0.241621	0.725854	0.706206	0.951542	0.718701	0.758894	0.737622	0.811814	0.82682	9
Q99741	0.457299	0.629212	0.563246	0.532314	0.364673	0.476764	0.579898	0.618508	0.521247	0.543079	0.514532	1
P06493	0.627043	0.642345	1.04392	0.712372	0.598518	0.67599	0.638919	0.687825	0.632628	0.639022	0.757654	7
Q9H211	0.45564	0.33016	0.574775	0.422374	0.487144	0.475847	0.665996	0.533462	0.522147	0.489542	0.496059	3
P53350	0.385997	0.351268	0.561227	0.762233	0.641882	0.621854	0.763763	0.736135	0.685367	0.643325	0.641328	5
Q86V81	0.385812	0.484934	0.563246	0.572491	0.32521	0.609548	0.464189	0.447714	0.552833	0.480882	0.476468	2
O15392	0.385812	0.51812	1.06388	0.730878	0.544746	0.433879	0.824952	0.550687	0.55115	0.646304	0.712246	7
P14635	0.385812	0.394736	0.605486	0.564099	0.481137	0.49443	0.596347	0.489192	0.577655	0.476513	0.589605	3
P30307	0.501869	0.457417	0.663465	0.578315	0.421121	0.457292	0.604147	0.527104	0.480988	0.494131	0.543407	3
P61024	0.385812	0.694694	0.563246	0.75242	0.529928	0.925545	0.769826	0.925564	0.774266	0.804895	0.670164	10
P36957	0.385812	0.60553	0.662176	0.830931	0.726044	0.583844	0.643849	0.752065	0.663482	0.681498	0.635071	9
P19525	0.385812	0.653839	0.563246	0.579348	0.408587	0.491447	0.642911	0.516925	0.46388	0.501959	0.511185	1
Q12778	0.385812	0.585891	0.628086	0.486615	0.602028	0.695842	0.700662	0.637579	0.637211	0.606582	0.577933	4
O95835	0.385812	0.482138	0.563246	0.618169	0.573528	0.569884	0.626442	0.662593	0.657762	0.655251	0.488774	4
O43508	0.385812	0.510374	0.563246	0.717959	0.66831	0.472274	0.633993	0.520661	0.651247	0.548861	0.620245	4
P0CG48	0.490889	0.54971	0.738006	0.744668	0.714676	0.647684	0.745326	0.782327	0.676247	0.831895	0.665668	9
P21796	0.385812	0.463696	0.563246	0.499602	0.379269	0.552702	0.377939	0.490442	0.474256	0.493831	0.477622	2
P03070	0.385812	0.485921	0.563246	0.543869	0.601656	0.351986	0.702428	0.591952	0.592403	0.584159	0.55755	3
P20248	0.335756	0.629212	0.485246	0.594754	0.431444	0.547416	0.577578	0.588302	0.503911	0.541577	0.438404	1
P24385	0.335756	0.674962	0.550168	0.700602	0.594733	0.655421	0.649228	0.649909	0.635512	0.583582	0.544149	4
P30279	0.335756	0.629212	0.487198	0.512062	0.416213	0.410321	0.563858	0.569786	0.527084	0.513279	0.494053	1
P30281	0.335756	0.633183	0.52881	0.75232	0.542214	0.610518	0.675027	0.654259	0.600711	0.638014	0.665025	4
P24864	0.335756	0.631528	0.4985	0.599628	0.409928	0.479999	0.563586	0.586276	0.4995	0.550364	0.472746	1
O94921	0.335756	0.629212	0.44978	0.58056	0.194493	0.390566	0.542139	0.59315	0.517607	0.546324	0.401105	3
P24941	0.335756	0.681213	0.5253	0.799964	0.621611	0.720728	0.577034	0.784162	0.664122	0.740576	0.573244	8
Q00526	0.335756	0.653447	0.538838	0.750347	0.498001	0.725415	0.726047	0.728632	0.592225	0.697934	0.401105	4
P11802	0.335756	0.698667	0.453949	0.686189	0.653451	0.655429	0.666819	0.687801	0.694771	0.642049	0.649021	6
Q00535	0.335756	0.632389	0.442318	0.7311	0.551832	0.607859	0.713529	0.582304	0.586659	0.602904	0.670901	4
Q00534	0.335756	0.639457	0.507379	0.677265	0.471476	0.588809	0.674654	0.662955	0.535564	0.538393	0.629165	3
P41091	0.335756	0.695183	0.490627	0.702223	0.493299	0.328647	0.666811	0.623431	0.592198	0.644746	0.648011	4
O75460-2	0.4188	0.721138	0.525913	0.714665	0.539174	0.434179	0.702976	0.6828	0.609065	0.614207	0.551231	4
Q0VDC6	0.4188	0.738358	0.591381	0.737936	0.547965	0.585392	0.707024	0.704183	0.66712	0.687045	0.638038	7
Q9BVV2	0.507301	0.657692	0.566623	0.755479	0.653143	0.596113	0.80281	0.831452	0.686156	0.710169	0.696069	9
Q08379	0.612468	0.868597	0.865954	1.19393	0.966193	0.900424	1.72859	1.05268	0.971827	1.00738	1.38852	12
Q96ED9-2	0.459012	0.745524	0.611997	0.728802	0.708246	0.665805	0.838839	0.775975	0.74142	0.786914	0.724991	10
Q15323	0.567811	0.912814	0.671144	0.925295	0.908684	0.846459	0.94476	0.995568	0.953586	0.954376	0.895308	10
Q9BYR8	0.450855	0.721225	0.624374	0.810475	0.776215	0.732386	0.805845	0.7584	0.728407	0.788347	0.688757	9
Q9P2M1	0.335756	0.65717	0.5445	0.696471	0.53084	0.592411	0.720987	0.738808	0.612694	0.724715	0.619719	7
Q9BRK4	0.544793	0.796258	0.573367	0.840396	1.06651	0.832661	0.866613	0.873779	1.19895	0.88007	0.782964	10
Q9UHC7	0.335756	0.687678	0.547881	0.668185	0.66782	0.671725	0.837278	0.719307	0.664583	0.685259	0.469552	7
Q5JR59-3	0.335756	0.8052	0.658404	0.837615	0.806433	0.815262	0.883772	0.883771	0.834634	0.87332	0.783425	10
P12004	0.340397	0.657919	0.115162	0.611108	0.498492	0.740635	0.923674	0.740097	0.588548	0.620547	0.718462	3
P31321	0.34392	0.67721	0.55738	0.752768	0.717014	0.709165	0.74228	0.771219	0.73581	0.639211	0.691356	6
P49591	0.4188	0.646184	0.51084	0.681859	0.530355	0.476049	0.720351	0.605689	0.574772	0.612451	0.514116	4
Q6ZSJ9	0.335756	0.671598	0.627984	0.796462	0.707778	0.711086	0.74026	0.681432	0.76954	0.71683	0.692062	6
Q13309	0.335756	0.629212	0.310611	0.645139	0.501509	0.606058	0.63093	0.66048	0.588835	0.597476	0.520257	3
P51692	0.335756	0.645312	0.539424	0.712774	0.523385	0.615084	0.707068	0.700505	0.700348	0.652684	0.589487	6
P15884	0.453414	0.748751	0.64379	0.990607	0.797858	0.858688	0.932175	0.917054	0.832298	0.863235	0.811385	10
Q8IYF3	0.335756	0.633523	0.50058	0.718769	0.415361	0.322892	0.66695	0.761582	0.643035	0.727847	0.575049	4
Q9UBB9	0.657127	0.79253	0.736785	0.854584	0.825646	1.14218	0.880422	1.13576	0.865076	1.03972	0.766429	12
P04637	0.335756	0.711204	0.521899	0.894915	1.36567	0.717853	1.66113	0.980625	1.20457	0.883256	0.803588	12
Q9BYV2	0.537695	0.809977	0.430682	0.86595	0.737947	0.807351	0.878085	0.989375	0.771168	0.857177	0.825013	10
Q8N6Y0	0.487892	0.798877	0.687278	0.797674	0.736773	0.792547	0.833089	0.856976	0.807398	0.865211	0.849059	10
P27958	0.335756	0.899982	0.758509	0.733683	0.749595	0.707795	0.771646	0.79069	0.73039	0.770941	0.527182	7
P00751	0.193615	0.699432	0.461765	0.487615	0.277297	0.433658	0.521226	0.490478	0.500152	0.487628	0.272395	1
P08603	0.201037	0.708772	0.482802	0.703145	0.594996	0.598465	0.4797	0.587362	0.63088	0.537753	0.31295	4
Q03591	0.201037	0.699432	0.482802	0.58114	0.41786	0.388719	0.492738	0.514352	0.499784	0.501896	0.282314	1
Q92496-1	0.193615	0.699432	0.461765	0.575338	0.414327	0.388719	0.473528	0.492755	0.499784	0.484683	0.28232	1
P20023	0.193615	0.699432	0.461765	0.566626	0.42505	0.395845	0.532612	0.498943	0.499784	0.484673	0.282294	1
A6NEM1	0.569208	0.750553	0.618766	0.906823	0.739005	0.811564	0.895326	1.03091	0.804004	1.17373	0.82171	12
P60410	0.371941	1.02104	1.17844	0.877661	0.831393	0.875566	0.881744	0.967096	0.890383	0.938316	0.839848	10
Q92496-3	0.193615	0.699432	0.461765	0.575338	0.414327	0.388719	0.473528	0.492755	0.499784	0.484683	0.28232	1
P26022	0.119299	0.477729	0.464101	0.561926	0.43456	0.426025	0.465509	0.446105	0.480388	0.424657	0.244869	2
P04264	0.718455	0.550687	0.521691	0.661507	0.496809	0.700995	0.687149	0.754296	0.603762	0.677593	0.653988	5
P01133	0.289824	0.441571	0.442728	0.538962	0.572497	0.265895	0.579503	0.602857	0.421148	0.566566	0.443903	1
P10620	0.13528	0.261919	0.403738	0.502932	0.565719	0.431219	0.617754	0.439795	0.573886	0.569968	0.413495	3
P28300	0.13528	0.666516	0.479956	0.718159	0.565802	0.262986	0.604488	0.636136	0.627968	0.590789	0.328676	3
Q14956	0.348798	0.620958	0.456986	0.608423	0.600193	0.549257	0.601228	0.635039	0.56442	0.567842	0.442223	3
Q9Y2J4	0.494708	0.600365	0.551718	0.79445	0.599586	0.715749	0.827746	0.722184	0.675747	0.682794	0.685436	9
O15552	0.554933	0.684469	0.720695	0.652785	0.572875	1.10379	0.67519	0.628389	0.601706	0.633803	0.546036	9
Q96CS2	0.53753	0.792379	0.745072	0.80447	0.762321	0.771612	0.794439	0.786175	0.75885	0.758434	0.732642	10
Q9NP66	0.510647	0.576463	0.464025	0.768157	0.625349	0.675803	0.817227	0.722333	0.731041	0.772211	0.716412	9
P13646	0.422085	0.67926	0.558458	0.766567	0.71838	0.652392	0.714415	0.745503	0.730952	0.682743	0.456979	8
P02533	0.422085	0.593022	0.627984	0.646599	0.645288	0.54163	0.65037	0.738954	0.663265	0.681729	0.544674	4
P19012	0.51362	0.772169	0.627984	0.833876	0.779438	0.760144	0.824222	0.975596	0.816916	0.863417	0.751233	10
P08779	0.422085	0.611449	0.531631	0.729889	0.616935	0.830132	0.760059	0.641898	0.679182	0.662571	0.637611	7
P08727	0.422085	0.789864	0.430682	0.838188	0.823485	0.750214	0.769509	0.828175	0.831715	0.799572	0.617528	10
Q2M2I5	0.422085	0.568819	0.503289	0.691868	0.570418	0.520918	0.655744	0.609302	0.655741	0.630054	0.539171	4
Q7Z3Z0	0.422085	0.477066	0.437944	0.600932	0.53017	0.550222	0.672331	0.585089	0.549795	0.536795	0.543783	3
Q7Z3Y9	0.433495	0.521789	0.373545	0.757379	0.541519	0.564649	0.6557	0.60471	0.592212	0.576208	0.470248	3
Q7Z3Y8	0.494708	0.725543	0.691242	0.818614	0.782583	0.75816	0.758407	0.811705	1.0118	0.780524	0.690514	10
Q7Z3Y7	0.422085	0.614443	0.477421	0.601675	0.451293	0.502582	0.474448	0.658351	0.403386	0.568741	0.530553	3
Q14525	0.504449	0.814252	0.540938	0.83656	0.80892	0.752132	0.757801	0.819459	0.816031	0.816284	0.747328	10
O76011	0.510647	0.821899	0.544681	0.87369	0.817405	0.828135	0.830076	0.907318	0.79356	0.911631	0.800866	10
Q92764	0.422085	0.714337	0.627984	0.743596	0.646925	0.72798	0.736494	0.826733	0.745982	0.709627	1.00676	10
O76013-2	0.422085	0.707952	0.430682	0.757654	0.601633	0.544552	0.726847	0.718198	0.63525	0.725219	0.655456	9
O76014	0.422085	0.554906	0.778933	0.705428	0.586703	0.512212	0.55956	0.683941	0.674847	0.698381	0.60103	4
O76015	0.422085	0.419474	0.543627	0.770804	0.575997	0.641407	0.761617	0.69995	0.668496	0.692742	0.705743	5
Q6A163	0.422085	0.692349	0.578556	0.78338	0.720714	0.675701	0.731059	0.767916	0.751578	0.656862	0.674141	6
P37198	0.538067	0.646802	0.669184	0.729873	0.656982	0.608752	0.76005	0.680041	0.678446	0.761111	0.757725	7
Q6NUQ1	0.448418	0.7299	0.551014	0.800516	0.690653	0.697307	0.759274	0.780514	0.737637	0.85443	0.667362	10
Q96EQ0	0.440498	0.660987	0.242054	0.725172	0.665627	0.709283	0.714352	0.716329	0.693134	0.745201	0.659202	9
Q96MV1	0.422085	0.516538	0.517461	0.67665	0.6175	0.549779	0.610926	0.627751	0.610799	0.679509	0.541918	4
P14373	0.510647	0.912682	0.718952	0.915055	0.843087	0.878917	0.955652	0.946236	0.837398	0.929247	0.857831	10
Q9H2F5	0.488922	0.425074	0.415241	0.556776	0.51994	0.48083	0.552453	0.585981	0.592348	0.514003	0.44672	1
P08473	0.46875	0.594592	0.506555	0.712427	0.451164	0.454854	0.592174	0.505866	0.535657	0.524662	0.605301	3
Q16143	0.509162	0.491114	0.521966	0.769561	0.50012	0.359059	0.498772	0.585338	0.513245	0.453936	0.639397	3
O14757	0.335897	0.459222	0.458406	0.541721	0.426913	0.443459	0.558774	0.50301	0.489682	0.504212	0.452565	1
Q9Y250	0.328666	0.673192	0.510708	0.850455	0.731462	0.746354	0.88408	0.760352	0.733676	0.663353	0.814891	6
P09172	0.190955	0.474892	0.437127	0.725787	0.562556	0.613595	0.491964	0.688757	0.598519	0.618323	0.588423	3
Q14790	0.213162	0.642627	0.563135	0.710572	0.497619	0.742721	0.782426	0.638726	0.63819	0.721211	0.641891	6
Q9BZW8	0.213162	0.635717	0.479048	0.659731	0.545754	0.525239	0.576665	0.504024	0.520694	0.468906	0.40134	1
P19235	0.213162	0.616275	0.48638	0.559404	0.461674	0.467782	0.386797	0.551424	0.516113	0.503105	0.354298	1
P31994	0.213162	0.624815	0.448844	0.602743	0.535909	0.578026	0.490654	0.512452	0.512831	0.458991	0.510852	1
Q13643	0.479874	0.775366	0.621563	1.04707	0.742063	1.10994	0.790213	0.84159	0.802383	0.802711	0.786282	10
P62993	0.36959	0.886375	0.588492	0.90787	0.821799	0.885928	0.785444	0.929268	0.86392	0.913655	0.839683	10
P08069	0.213162	0.618833	0.460733	0.64615	0.444012	0.646323	0.572759	0.619859	0.650971	0.628298	0.616148	4
P35968	0.213162	0.619008	0.545298	0.658514	0.558989	0.588503	0.490654	0.663549	0.607952	0.538444	0.370554	4
P06239	0.213162	0.634161	0.424759	0.625916	0.595982	0.622015	0.513403	0.747893	0.664449	0.597576	0.52364	4
Q9H492	0.228314	0.604466	0.460887	0.701764	0.364479	0.463152	0.597599	0.566012	0.65044	0.531023	0.547908	3
Q9UKJ1	0.213162	0.604466	0.429164	0.411765	0.265094	0.334439	0.519038	0.494557	0.45571	0.418594	0.40618	2
B7UM99	0.213162	0.640419	0.479972	0.665448	0.450885	0.44103	0.531137	0.515334	0.479736	0.497772	0.511894	1
Q7DB77	0.213162	0.613246	0.456593	0.664686	0.262297	0.450691	0.604748	0.54019	0.295642	0.511093	0.549181	1
Q05397	0.213162	0.737477	0.402433	0.672394	0.721121	0.592106	0.708905	0.75948	0.704806	0.723382	0.462866	4
Q9HAW4	0.271037	0.330874	0.365454	0.52658	0.214136	0.230196	0.45823	0.383923	0.47262	0.402282	0.35319	2
P27986	0.281597	0.424506	0.415669	0.907785	0.789301	1.13641	0.657233	1.02624	0.807585	0.848113	1.05813	10
P45983	0.456065	0.4608	0.4395	0.590074	0.426817	0.607738	0.582069	0.554669	0.535372	0.537275	0.546094	3
O43765	0.256656	0.7236	0.596565	0.819462	1.02241	0.80069	0.687259	0.818696	0.768157	0.851532	0.649796	10
P54652	0.3708	0.835671	0.566384	0.868273	0.579259	0.468706	0.697123	0.795187	0.65188	0.663134	0.822038	7
P31948	0.311199	0.549269	0.499637	0.694771	0.684227	0.598439	0.708779	0.693619	0.671729	0.663097	0.6333	6
Q6UY14-3	0.307837	0.823459	0.66991	0.905313	0.889145	0.92922	0.835751	0.895125	0.87739	0.869405	0.796012	10
Q6WN34-2	0.307837	0.485664	0.405921	0.611141	0.563118	0.50217	0.638972	0.663014	0.520051	0.586097	0.612182	3
P26371	0.438049	0.774759	0.686155	0.809551	0.736586	0.798489	0.821624	0.921659	0.755975	0.816385	0.74113	10
P07686	0.395884	0.767113	0.562279	0.66823	0.612331	0.640353	0.671194	0.609747	0.634713	0.729794	0.73381	7
Q9NWF9	0.395884	0.56915	0.563135	0.654163	0.531145	0.475262	0.614085	0.65805	0.538718	0.597993	0.460183	3
Q96RE7	0.415085	0.480133	0.427255	0.591662	0.554279	0.618872	0.633455	0.643502	0.501174	0.493752	0.457162	3
Q96G04	0.470062	0.493114	0.61458	0.721808	0.49945	0.6443	0.745104	0.558753	0.539629	0.495206	0.61598	3
O95786	0.405899	0.66988	0.491303	0.534355	0.481698	0.525027	0.569779	0.504038	0.539233	0.516842	0.413282	3
O43865	0.379368	0.587801	0.543343	0.674794	0.679362	0.700111	0.755035	0.694516	0.54754	0.749678	0.649071	7
Q96JN2-2	0.379368	0.662205	0.505843	0.724311	0.723356	0.706097	0.820307	0.762687	0.738741	0.751805	0.654307	6
P03952	0.379368	0.562314	0.496626	0.722682	0.618273	0.601243	0.684421	0.571551	0.664479	0.578143	0.435031	8
P06858	0.379368	0.562292	0.458482	0.665172	0.567275	0.643399	0.684421	0.453837	0.576138	0.573072	0.435031	1
Q9NZQ3	0.379368	0.552854	0.498636	0.676706	0.535768	0.446455	0.708822	0.677396	0.625944	0.627163	0.54841	4
P62333	0.379368	0.700397	0.540086	0.766696	0.74617	0.721096	0.81562	0.677356	0.74119	0.744961	0.565749	9
Q9HCM9	0.379368	0.41862	0.499621	0.645998	0.695744	0.64535	0.711511	0.751716	0.618103	0.705528	0.607345	5
P00519	0.464918	0.587342	0.455411	0.718506	0.813687	0.698999	0.738124	0.837065	0.872814	0.7029	0.691732	8
P42684	0.464918	0.243721	0.490134	0.642595	0.588114	0.639518	0.668297	0.771586	0.663662	0.717273	0.646397	5
Q49AR9	0.464918	0.555929	0.586329	0.761402	0.725678	0.725078	0.782309	0.775137	0.738462	0.766621	0.685611	9
Q13137	0.524394	0.717384	0.565396	0.830732	0.734842	0.807496	1.20932	0.962928	0.794973	0.887236	0.762191	10
Q96L46	0.464918	0.408149	0.415305	0.689119	0.45997	0.476458	0.510727	0.612286	0.49973	0.519655	0.369185	1
Q9BSQ5	0.464918	0.470122	0.44339	0.639921	0.262796	0.375102	0.583813	0.582732	0.505007	0.478829	0.429518	1
P21860	0.464918	0.704594	0.602452	0.706269	0.591998	0.66183	0.741281	0.735227	0.634686	0.612263	0.689393	7
P01112	0.464918	0.667911	0.67394	0.788956	0.625426	0.602179	0.864602	0.862912	0.749501	0.749672	0.702407	10
Q99750	0.532298	0.794805	0.549951	0.874618	0.846149	0.893432	0.86234	0.691495	0.879719	0.841868	0.839441	10
P01111	0.464918	0.331506	0.419945	0.611269	0.477724	0.600109	0.588331	0.578443	0.531148	0.482001	0.542028	3
Q9NRD5	0.512415	0.753704	0.629182	0.868533	0.867863	1.53337	0.946415	1.01688	0.89233	0.937863	1.46663	12
Q58EX7	0.485644	0.681342	0.566136	0.755684	0.588125	0.619007	0.726993	0.736985	0.66505	0.705681	0.639211	7
Q15437	0.546634	0.477368	0.45807	0.699121	0.491103	0.598294	0.586655	0.570074	0.369568	0.666132	0.342669	3
Q15036	0.464918	0.243721	0.473154	0.719724	0.492955	0.571418	0.499922	0.651997	0.57712	0.620236	0.636396	5
O60504	0.524394	0.930639	0.641296	0.804603	0.744895	0.741517	1.22247	0.94736	0.759803	0.906751	0.846345	10
Q9C029	0.464918	0.640382	0.496308	0.609555	0.559299	0.255667	0.664361	0.664271	0.445899	0.630345	0.573308	3
Q15642-2	0.532993	0.480551	0.461935	0.633731	0.524145	0.537425	0.640305	0.672461	0.642423	0.66527	0.552707	5
O96006	0.473321	0.382237	0.453524	0.599253	0.505538	0.693377	0.620475	0.769653	0.545438	0.690415	0.662318	5
P13637	0.383651	0.667487	0.476149	0.609108	0.472942	0.555391	0.62761	0.580174	0.50747	0.571301	0.505883	3
Q99828	0.383651	0.321085	0.474576	0.74525	0.764174	0.635924	0.628068	0.64777	0.691415	0.70424	0.567023	5
Q9HD26	0.383651	0.711744	0.363033	0.667429	0.469512	0.5518	0.606621	0.720349	0.654977	0.590071	0.590333	3
Q9HD26-2	0.383651	0.699243	0.363033	0.661155	0.515227	0.414015	0.753199	0.66987	0.489562	0.679144	0.610862	4
Q08AM6	0.558921	0.737092	0.774755	0.812916	0.667879	0.614602	0.795187	0.770808	0.732066	0.77388	0.683533	10
P40337-2	0.402658	0.431575	0.531182	0.734984	0.672012	0.722128	0.76125	0.672114	0.674457	0.74181	0.696125	5
Q8N680	0.383651	0.355711	0.47328	0.699592	0.626505	0.671182	0.594197	0.692424	0.659429	0.698882	0.620019	5
Q96BR9	0.383651	0.659568	0.559568	0.725115	0.704449	0.73267	0.812736	0.766501	0.751983	0.792272	0.690897	6
Q92995	0.575351	0.505087	0.444403	0.688935	0.512799	0.566569	0.595736	0.56622	0.535273	0.547858	0.564191	3
P05161	0.427467	0.762698	0.729905	0.57667	0.560919	0.668171	0.552159	0.515004	0.469983	0.46477	0.235623	1
Q15004	0.214781	0.403616	0.195471	0.530922	0.380045	0.533319	0.63699	0.473837	0.481264	0.443884	0.443073	2
Q15485	0.0125315	0.402985	0.3093	0.531029	0.177254	0.0673591	0.517	0.286535	0.276608	0.298893	0.149135	2
P09038	0.0125315	0.662123	0.600692	0.680312	0.470139	0.544398	0.587316	0.580785	0.538133	0.59588	0.43067	3
P98066	0.0125315	0.457719	0.3093	0.58794	0.382227	0.32865	0.603516	0.551179	0.541433	0.434593	0.162063	2
P0DTC9	0.191448	0.501871	0.3093	0.651769	0.57603	0.675879	0.835437	0.639005	0.61283	0.686787	0.683549	3
Q9NVV5-2	0.293199	0.54669	0.464009	0.663431	0.569955	0.546529	0.61554	0.609417	0.602599	0.596515	0.487339	3
Q96BI3	0.272507	0.677544	0.507109	0.743759	0.479821	0.576692	0.673324	0.760555	0.710397	0.744612	0.657483	6
O43315	0.261026	0.43426	0.437995	0.617335	0.555999	0.525568	0.620226	0.506252	0.618763	0.555713	0.433509	1
Q99437	0.261026	0.500771	0.500657	0.631342	0.455549	0.47696	0.589205	0.527889	0.542107	0.516782	0.433075	1
O15342	0.261026	0.500771	0.500657	0.680615	0.503861	0.33818	0.578946	0.55604	0.56868	0.575761	0.452514	3
Q13323	0.430936	0.529593	0.311546	0.732008	0.601791	0.5125	0.597529	0.612027	0.584659	0.609648	0.553919	3
P11912	0.388515	0.845397	0.695257	0.811563	0.748169	0.631368	0.640763	0.631472	0.75972	0.742542	0.606367	7
Q8IUN9	0.388515	0.642861	0.581107	0.670219	0.506748	0.439643	0.693816	0.617715	0.535077	0.615335	0.389997	3
Q9Y282	0.458862	0.63888	0.563208	0.74494	0.618033	0.754214	0.66745	0.708577	0.653443	0.839401	0.620633	9
P34910-2	0.261026	0.558851	0.383873	0.603351	0.345979	0.472592	0.510898	0.645203	0.525618	0.625594	0.516373	3
P25090	0.261026	0.423189	0.44905	0.729231	0.533962	0.607054	0.703354	0.513688	0.585984	0.562471	0.623903	3
Q8TB36	0.261026	0.670057	0.612278	0.747701	0.570525	0.628646	0.673718	0.619157	0.647679	0.625191	0.702429	7
Q8TDV0	0.261026	0.489411	0.252107	0.633248	0.551412	0.573414	0.599222	0.61319	0.577472	0.579035	0.538267	3
O15529	0.412835	0.663405	0.630027	0.646117	0.582511	0.625098	0.647142	0.622477	0.620803	0.673803	0.526985	4
P48051	0.261026	0.449148	0.383873	0.681306	0.50214	0.534991	0.61453	0.572653	0.548477	0.562176	0.555252	3
Q9GZY8-5	0.29174	0.672846	0.507109	0.685285	0.529705	0.61477	0.634905	0.646439	0.632393	0.633104	0.563142	4
O14880	0.458862	0.690862	0.523103	0.706782	0.571947	0.670917	0.751363	0.66693	0.601981	0.687894	0.58639	7
Q9H2K0	0.29174	0.52555	0.40889	0.696376	0.657096	0.703656	0.783876	0.658146	0.631242	0.69575	0.629347	6
O75783	0.261026	0.423189	0.416049	0.58384	0.546188	0.36604	0.567373	0.447321	0.523447	0.495344	0.42997	1
Q3KNW5	0.29174	0.630091	0.432309	0.688317	0.599663	0.581671	0.656559	0.61878	0.815532	0.599656	0.596708	4
Q96Q45-2	0.263326	0.599627	0.383127	0.674726	0.600093	0.619313	0.600723	0.691141	0.643195	0.68431	0.56141	3
Q96B21	0.399519	0.577695	0.464202	0.647435	0.489538	0.588937	0.531401	0.655945	0.552777	0.649657	0.518233	4
Q9BSE2	0.261026	0.514197	0.443694	0.663407	0.564116	0.506317	0.613446	0.589286	0.612639	0.571961	0.629375	3
Q9P0L0	0.262773	0.558791	0.465478	0.689533	0.593259	0.549388	0.552082	0.578754	0.559838	0.651553	0.722387	4
Q9H7M9	0.388515	0.62782	0.851552	0.651346	0.613029	0.306585	0.497264	0.493389	0.561422	0.521501	0.476816	1
Q92542	0.166755	0.443924	0.418995	0.541996	0.409422	0.380502	0.44685	0.525986	0.502974	0.48034	0.437992	2
Q8WXG1	0.18539	0.641536	0.442393	0.586896	0.418489	0.488157	0.489987	0.479142	0.508291	0.382309	0.518163	1
O00213-2	0.528168	0.373991	0.452129	0.718331	0.630425	0.507789	0.670072	0.63647	0.676157	0.54919	0.607344	5
P54252	0.55805	0.740062	0.57256	0.810383	0.706781	0.718516	0.812623	0.796177	0.757576	0.805522	0.682437	10
P28799-2	0.528168	0.500567	0.279543	0.586524	0.564222	0.612575	0.726384	0.671766	0.627527	0.616761	0.486574	3
P04150	0.528168	0.373991	0.426449	0.628186	0.536953	0.578151	0.582154	0.562383	0.490706	0.609755	0.495649	3
P49810	0.528168	0.664517	0.57256	0.772339	0.614151	0.676394	0.67736	0.688252	0.657807	0.651112	0.654456	7
Q01974	0.528168	0.63741	0.524611	0.734258	0.555791	0.591269	0.70213	0.647023	0.469035	0.748237	0.630648	7
Q96LM6	0.528168	0.582825	0.61458	0.767887	0.609162	0.73704	0.718647	0.661665	0.704391	0.649481	0.682101	7
P31930	0.528168	0.44015	0.242325	0.621046	0.560382	0.534443	0.751339	0.628312	0.620162	0.613951	0.623695	3
Q9UM19	0.153287	0.443079	0.418768	0.698918	0.555705	0.61856	0.597941	0.535413	0.440304	0.553371	0.482309	3
P35613	0.0794832	0.349654	0.450542	0.718446	0.617042	0.380502	0.620599	0.533145	0.545136	0.531738	0.618403	3
P49768	0.0794832	0.590897	0.439718	0.765782	0.610941	0.667913	0.51696	0.721157	0.647912	0.617171	0.716458	3
Q9NZ42	0.0794832	0.529075	0.486198	0.728347	0.51948	0.446762	0.613663	0.675351	0.675949	0.620415	0.625158	3
P49755	0.0794832	0.507196	0.446549	0.718911	0.335626	0.380502	0.44685	0.62764	0.543544	0.586683	0.63211	3
F1D8P7	0.233992	0.630321	0.543225	0.684256	0.663283	0.684574	0.654285	0.622588	0.616607	0.642399	0.52652	4
Q12959	0.217417	0.37881	0.431429	0.675514	0.587468	0.570699	0.511944	0.537059	0.622782	0.624147	0.675154	3
Q8IZU0	0.228872	0.616356	0.545009	0.806693	0.710194	0.779585	1.26971	0.816918	0.741157	0.797446	1.04167	10
Q8WUI4-6	0.222345	0.650273	0.408295	0.780101	0.575524	0.595241	0.700629	0.749816	0.693318	0.737535	0.599125	6
P84074	0.217417	0.488428	0.455938	0.671727	0.509308	0.62748	0.592638	0.530541	0.571112	0.530575	0.599825	3
Q86WQ0	0.487424	0.574289	0.55426	0.705512	0.52467	0.605396	0.698033	0.660214	0.641343	0.642218	0.660765	7
Q15582	0.0979079	0.568495	0.466773	0.663681	0.536306	0.558201	0.699797	0.552651	0.595175	0.566329	0.553715	3
P15153	0.200966	0.590154	0.281272	0.54966	0.503152	0.480964	0.545757	0.388571	0.595375	0.509402	0.449424	1
P26378-2	0.297977	0.577531	0.494308	0.711605	0.591924	0.622839	0.520324	0.661376	0.643434	0.642561	0.504927	4
Q9BUP3-3	0.296145	0.526658	0.427305	0.62081	0.448592	0.543514	0.570733	0.606825	0.584465	0.544441	0.473332	3
Q53HI1	0.296145	0.448664	0.422138	0.591396	0.464003	0.618956	0.571449	0.577677	0.586773	0.572077	0.523341	3
P05067-4	0.275134	0.514478	0.429175	0.724274	0.496193	0.401539	0.480956	0.617318	0.553385	0.600744	0.61067	3
Q86Y34	0.275134	0.379306	0.368646	0.435888	0.26346	0.44499	0.408064	0.512122	0.446963	0.466994	0.333793	2
Q96PS8	0.275134	0.437103	0.389315	0.59393	0.48178	0.497381	0.612093	0.571417	0.560535	0.538354	0.541776	3
Q3SXY8	0.389253	0.622255	0.580567	0.748874	0.638557	0.564901	0.625948	0.913188	0.87409	0.770668	0.795423	10
Q96RK4	0.275134	0.62733	0.48431	0.723397	0.559528	0.508646	0.735591	0.705853	0.674788	0.655312	0.592898	6
P17655	0.27978	0.357138	0.473636	0.695596	0.45205	0.460857	0.732081	0.646003	0.62417	0.630301	0.587505	3
P04233-2	0.389253	0.49637	0.383873	0.608085	0.414658	0.492851	0.559641	0.58512	0.543459	0.547523	0.306042	1
O14735	0.275134	0.628211	0.51067	0.649998	0.622494	0.566242	0.523129	0.676181	0.680938	0.63269	0.6729	4
P57739	0.275134	0.513548	0.480414	0.62176	0.645955	0.677765	0.408064	0.719347	0.599607	0.801902	0.397625	4
Q9UHP7-3	0.275134	0.665385	0.529404	0.744475	0.679796	0.590414	0.524222	0.656709	0.70558	0.681697	0.52858	4
Q9BQA9	0.275134	0.548217	0.283733	0.637121	0.50259	0.583174	0.601719	0.7038	0.555365	0.635021	0.506251	3
Q9HAV5	0.275134	0.544085	0.462759	0.536737	0.519599	0.441175	0.685236	0.645623	0.458301	0.508089	0.432039	3
Q9GZR5	0.275134	0.540096	0.462498	0.708924	0.528587	0.577889	0.572276	0.617743	0.591491	0.634983	0.561215	3
P01350	0.275134	0.480797	0.457466	0.631552	0.537569	0.593525	0.652122	0.690528	0.592406	0.578725	0.344941	3
Q9BZJ8	0.275134	0.519423	0.423114	0.651982	0.499031	0.486926	0.578806	0.538057	0.537945	0.51569	0.541086	3
O00219-2	0.275134	0.48448	0.388091	0.55696	0.366976	0.379634	0.512683	0.484841	0.412923	0.413159	0.315338	2
Q9Y5U9	0.275134	0.464307	0.413238	0.615023	0.448312	0.509355	0.62605	0.591525	0.572719	0.621258	0.559021	3
Q01628	0.363119	0.591639	0.475627	0.708656	0.571491	0.659791	0.522724	0.576598	0.52046	0.516628	0.485902	4
Q8N5M9	0.285397	0.506665	0.496006	0.693199	0.58071	0.585461	0.646012	0.723574	0.60472	0.641912	0.588328	3
Q9HDC5	0.275134	0.496195	0.500657	0.5878	0.517018	0.712873	0.575618	0.587068	0.448582	0.671565	0.544567	3
O95214	0.447295	0.628415	0.577909	0.630582	0.635854	0.844676	0.737932	0.723992	0.666263	0.726105	0.591457	7
A8MZ59	0.275134	0.582598	0.449965	0.636321	0.53324	0.58284	0.605047	0.577583	0.590852	0.580785	0.485124	3
Q8TAF8	0.275134	0.603574	0.541189	0.730264	0.64377	0.65486	0.588601	0.686041	0.674564	0.608731	0.522405	4
Q96HJ5	0.401453	0.660174	0.507109	0.631108	0.551865	0.519808	0.533996	0.574937	0.587198	0.565923	0.450378	3
P15941-11	0.401453	0.599346	0.311546	0.75817	0.518644	0.529978	0.611342	0.68824	0.617671	0.694509	0.683356	3
Q96S97	0.275134	0.519795	0.38659	0.64386	0.351823	0.432107	0.470807	0.628898	0.612653	0.583804	0.485874	3
Q02297-10	0.275134	0.383311	0.394565	0.503541	0.510458	0.329216	0.534438	0.54086	0.539129	0.487578	0.330464	2
O15534	0.27978	0.775706	0.566475	0.82197	0.80149	0.787591	0.748948	0.690772	0.820444	0.672718	0.779728	6
P57054	0.275134	0.674709	0.521036	0.707391	0.576381	0.510124	0.60085	0.59908	0.627802	0.716534	0.387779	4
Q8NC24	0.275134	0.456401	0.383873	0.629725	0.507311	0.585586	0.608568	0.538601	0.529342	0.508913	0.55162	3
Q96TC7	0.275134	0.655234	0.523103	0.653668	0.584464	0.473757	0.610189	0.607783	0.61774	0.551653	0.390646	3
Q9Y225-2	0.275134	0.447454	0.252107	0.470577	0.374592	0.389592	0.538608	0.494205	0.519562	0.503391	0.415072	2
P54219-3	0.401453	0.603657	0.425379	0.655458	0.545264	0.593885	0.642908	0.589469	0.568153	0.605305	0.52229	3
Q7Z769	0.275134	0.520471	0.4818	0.560956	0.471612	0.561523	0.725052	0.625571	0.518356	0.64948	0.653649	3
Q96GZ6	0.401453	0.495346	0.242054	0.710566	0.319936	0.405675	0.571896	0.614924	0.552565	0.597661	0.403405	2
Q96L08	0.401453	0.504894	0.434455	0.602423	0.495134	0.376038	0.59019	0.544042	0.515439	0.557569	0.325405	1
Q5T0J7-2	0.275134	0.626821	0.536998	0.686022	0.674926	0.693154	0.645864	0.669833	0.647031	0.669338	0.563921	4
Q9NUH8	0.275134	0.697773	0.593915	0.799619	0.630914	0.684466	0.687148	0.684295	0.647815	0.838475	0.81579	7
Q6ZP80	0.275134	0.647957	0.507109	0.591744	0.521838	0.389312	0.624649	0.573811	0.527023	0.502227	0.440717	1
Q9NWH2	0.275134	0.466411	0.441524	0.694354	0.423272	0.434932	0.612228	0.587026	0.530375	0.485326	0.461321	1
Q9BU79	0.275134	0.450712	0.355204	0.623258	0.494527	0.482364	0.533899	0.64535	0.592059	0.646216	0.5548	3
Q8TBM7	0.363119	0.433201	0.413588	0.635363	0.516737	0.526499	0.606239	0.600366	0.586407	0.574023	0.545442	3
Q5BJF2	0.275134	0.447588	0.554586	0.751052	0.528352	0.571959	0.703202	0.612227	0.61545	0.596704	0.51747	3
O15393-2	0.275134	0.674742	0.597729	0.65121	0.519253	0.510755	0.609058	0.678504	0.618199	0.659737	0.535922	4
O00526	0.275134	0.470306	0.424122	0.62421	0.465656	0.455754	0.563288	0.581962	0.572771	0.54372	0.405829	1
P06307	0.419885	0.6402	0.531823	0.725054	0.697923	0.576151	0.745004	0.730212	0.711009	0.747661	0.554036	8
Q8NI60	0.419885	0.544683	0.531823	0.76259	0.627884	0.670733	0.735095	0.702047	0.653276	0.780854	0.596216	9
Q5SUL5	0.419885	0.561276	0.531823	0.637343	0.680971	0.538113	0.515582	0.641567	0.694676	0.696896	0.464405	3
Q8TAP4-4	0.547692	0.722375	0.720194	0.818426	0.813238	0.767152	0.824684	0.843558	0.831825	0.873024	0.801115	10
Q7Z412	0.419885	0.557548	0.661026	0.732423	0.652846	0.611031	0.7491	0.658238	0.654064	0.665024	0.643762	7
D3DTS7	0.53191	0.737684	0.69807	0.830485	0.775838	0.75105	0.857559	0.822125	0.80487	0.7891	0.795871	10
P23284	0.419885	0.333279	0.531823	0.592294	0.523586	0.480487	0.65272	0.669941	0.600508	0.633172	0.500223	3
Q15047-2	0.419885	0.574363	0.531823	0.734876	0.754514	0.641387	0.684708	0.763892	0.74188	0.774361	0.602017	8
P37840	0.430643	0.725969	0.680418	0.842706	0.768711	0.768675	0.820878	0.793205	0.828332	0.802431	1.19073	10
P61981	0.419885	0.574363	0.561241	0.746147	0.726087	0.73289	0.751231	0.707421	0.751979	0.744863	0.6044	9
Q13627	0.346981	0.534938	0.453949	0.631437	0.533828	0.586997	0.703313	0.6453	0.634781	0.577349	0.623177	3
Q9Y463	0.346981	0.492302	0.453949	0.523053	0.563389	0.350892	0.575662	0.539759	0.649197	0.530513	0.386619	3
Q92876	0.463775	0.675894	0.467929	0.845111	0.76131	0.774521	0.833861	0.963249	0.822735	0.767337	0.817214	10
Q13233	0.346981	0.511788	0.439185	0.442288	0.44858	0.452772	0.361864	0.519216	0.55067	0.485364	0.235385	2
Q13148	0.410939	0.826372	0.695274	0.950045	0.791117	0.787153	0.841173	0.874913	0.81381	0.885049	0.818333	10
Q9H079	0.362066	0.67109	0.534181	0.714834	0.740279	0.763602	0.777692	0.709435	0.734882	0.785846	0.756174	6
P27815-4	0.362066	0.513326	0.467876	0.692571	0.401937	0.448333	0.729949	0.623629	0.616907	0.575608	0.593271	3
Q6S9Z5	0.389298	0.623449	0.547052	0.802905	0.539343	0.672498	0.746032	0.756117	0.626736	0.614793	0.613001	7
P0C7X2	0.513934	0.668604	0.563588	0.759591	0.740264	0.724097	0.909218	0.740888	0.663858	0.781272	0.698825	10
Q9NX08	0.253233	0.433946	0.341327	0.611922	0.368743	0.478822	0.554237	0.487934	0.418608	0.443894	0.416073	1
Q05193	0.450075	0.686174	0.540938	0.559391	0.439863	0.595299	0.490654	0.529376	0.580249	0.42128	0.296581	1
O15287	0.450075	0.772815	0.540938	0.821418	0.756336	0.710276	0.767625	0.739744	0.778626	0.748294	0.698763	9
Q71DI3	0.450075	0.688239	0.540938	0.847952	0.75441	0.65683	0.656267	0.677728	0.795797	0.63705	0.733564	9
P69905	0.450075	0.595141	0.540938	0.691436	0.668009	0.772964	0.695419	0.42778	0.531517	0.415022	0.547389	3
P61978	0.455416	0.695145	0.616549	0.783846	0.780793	0.669636	0.785657	0.973848	0.803311	0.711562	0.592951	10
Q12891	0.450075	0.682234	0.540938	0.927224	0.723067	0.678577	0.732322	0.691262	0.820577	0.642778	0.771622	9
P43364-2	0.450075	0.571649	0.540938	0.666635	0.556669	0.522664	0.657441	0.585101	0.553839	0.627876	0.505589	4
O94851	0.450075	0.682234	0.540938	0.79854	0.708342	0.651957	0.666061	0.59432	0.74068	0.540442	0.605301	9
Q6X4W1-6	0.450075	0.73838	0.540938	0.794619	0.75078	0.683868	0.625909	0.744213	0.772835	0.718706	0.595657	9
Q16549	0.450075	0.695189	0.540938	0.768351	0.71591	0.655227	0.62974	0.675772	0.740296	0.619242	0.425155	8
Q5T2W1	0.450075	0.687066	0.540938	0.762407	0.701636	0.651957	0.536847	0.707375	0.730326	0.6234	0.517718	8
Q96I34	0.482042	0.737212	0.540938	0.812605	0.807207	0.820502	0.644286	0.858111	0.910474	0.741488	0.667054	10
P57052	0.450075	0.561449	0.603188	0.77452	0.617292	0.788701	0.733114	0.663745	0.620121	0.696937	0.697994	7
Q7Z698	0.450075	0.775769	0.540938	0.837184	0.792095	0.790511	0.786211	0.834585	0.791761	0.822037	0.687785	10
P50502	0.450075	0.567499	0.540938	0.636553	0.56847	0.587618	0.644402	0.54215	0.566983	0.588626	0.590513	4
Q9BR01-2	0.450075	0.682234	0.540938	0.760867	0.710944	0.651957	0.666861	0.711789	0.729145	0.656236	0.574667	8
Q9H347	0.457244	0.586603	0.540938	0.547211	0.401583	0.400129	0.545653	0.397197	0.424415	0.46269	0.430591	1
Q9NZC7-5	0.523804	0.848862	0.922385	0.860271	0.836901	0.776868	0.806317	0.842705	0.846508	0.826692	0.771091	10
P14079	0.450075	0.546027	0.540938	0.684183	0.56139	0.504788	0.507419	0.648642	0.580188	0.61443	0.566002	3
A0A0S2Z645	0.492241	0.500678	0.481099	0.690861	0.562496	0.472034	0.70949	0.599387	0.638991	0.551393	0.606554	4
O00154	0.492241	0.58206	0.531926	0.789448	0.529883	0.521556	0.82572	0.731833	0.609681	0.597074	0.72843	4
O00154-4	0.492241	0.329888	0.477335	0.677157	0.623327	0.611008	0.689548	0.645594	0.637138	0.645508	0.612032	5
Q02040	0.492241	0.300431	0.456788	0.635532	0.329304	0.441821	0.573071	0.703022	0.605256	0.679055	0.471436	3
Q02040-3	0.492241	0.645682	0.685748	0.618642	0.538849	0.462433	0.700443	0.657326	0.606551	0.615264	0.458759	4
Q99996-2	0.492241	0.364096	0.445175	0.663743	0.486912	0.588972	0.700958	0.644705	0.618387	0.596873	0.615447	5
P63010	0.492241	0.659532	0.521691	0.847512	0.742152	0.722823	0.637298	0.897222	0.782087	0.528746	0.578768	9
Q9UL15	0.492241	0.385802	0.458766	0.675041	0.576144	0.556776	0.69852	0.719144	0.637394	0.645543	0.588404	5
Q8TAB5	0.540075	0.795163	0.783601	0.838118	0.751201	0.808208	0.788468	0.765895	0.823109	0.734699	0.755686	10
Q96LM5	0.492241	0.650597	0.685748	0.719014	0.547715	0.643754	0.729661	0.666875	0.665182	0.598246	0.640878	7
Q9BRJ6	0.492241	0.670688	0.575838	0.749711	0.667896	0.651527	0.570087	0.607089	0.716323	0.658449	0.603963	8
P55273	0.492241	0.715366	0.455551	0.757225	0.661562	0.691166	0.808472	0.704701	0.714733	0.64742	0.857425	9
O14647	0.492241	0.60221	0.502185	0.644463	0.50331	0.629435	0.680772	0.625446	0.604765	0.647114	0.458759	4
Q5TAQ9	0.492241	0.554435	0.528206	0.855743	0.560589	0.496841	0.707419	0.673227	0.64469	0.560978	0.606554	4
Q86V42	0.492241	0.471883	0.529135	0.731033	0.566623	0.67853	0.654881	0.695016	0.686295	0.644654	0.772127	5
Q8N9E0	0.492241	0.434379	0.443262	0.698352	0.517332	0.485375	0.693397	0.673821	0.636309	0.629128	0.532908	5
O15520	0.492241	0.281874	0.397357	0.563496	0.387959	0.441821	0.570087	0.572872	0.599447	0.436005	0.461318	3
P61328-2	0.492241	0.281557	0.41866	0.612366	0.386565	0.443687	0.572539	0.570763	0.604333	0.470935	0.503051	3
Q9NWQ4	0.492241	0.371612	0.531243	0.717704	0.617042	0.66868	0.732334	0.685721	0.688252	0.805218	0.626557	5
Q9NWQ4-1	0.499252	0.503553	0.373545	0.805807	0.719023	0.784646	0.745736	0.696536	0.732812	0.69546	0.706335	9
P51610	0.492241	0.530948	0.465083	0.614879	0.547192	0.573872	0.594951	0.646663	0.626478	0.57016	0.487417	5
A0A024RA76	0.492241	0.593022	0.477524	0.655758	0.580026	0.524382	0.570087	0.627298	0.663308	0.608717	0.458759	5
A0A024R5S0	0.492241	0.488471	0.463454	0.700099	0.332595	0.53596	0.570087	0.60431	0.633338	0.560041	0.617389	5
Q8WVV9	0.492241	0.55149	0.497909	0.728573	0.563595	0.475006	0.706257	0.635861	0.64017	0.680884	0.609489	4
Q9Y4X4	0.492241	0.599498	0.556706	0.707831	0.639212	0.651591	0.570087	0.682185	0.68306	0.654502	0.547018	4
Q969R5	0.492241	0.604405	0.581692	0.860842	0.531713	0.730271	0.821651	0.715927	0.776608	0.716482	0.724351	9
Q14847	0.492241	0.585707	0.61458	0.6612	0.566861	0.542769	0.672077	0.65774	0.659646	0.88772	0.593777	4
Q03252	0.492241	0.7119	0.566602	0.710054	0.683278	0.711329	0.670625	0.716669	0.695734	0.752148	0.610952	8
Q9NYP9	0.492241	0.665035	0.930128	0.836924	0.691968	0.589738	0.721445	0.700771	0.7523	0.678551	0.62831	7
Q9BU76	0.492241	0.704543	0.60534	0.687399	0.604113	0.716374	0.68616	0.731497	0.708643	0.736277	0.705212	8
Q9UBU8	0.492241	0.548207	0.570908	0.733359	0.678991	0.478568	0.762072	0.761117	0.769789	0.802698	0.666999	9
Q15014	0.492241	0.598269	0.560847	0.800201	0.624957	0.7661	0.754476	0.732548	0.750841	0.743322	0.742261	9
Q9Y3B7	0.540075	0.514736	0.519731	0.830331	0.701032	0.602313	0.570301	0.624541	0.691385	0.666651	0.637029	5
Q96EL3	0.546226	0.375296	0.443539	0.600102	0.597681	0.503996	0.608508	0.667391	0.611373	0.588019	0.46176	5
O14561	0.492241	0.636466	0.627984	0.721709	0.520744	0.68262	0.681992	0.652839	0.6802	0.660294	0.56752	7
P19404	0.492241	0.608622	0.545119	0.800578	0.652127	0.703668	0.733095	0.757044	0.758675	0.782343	0.724646	9
Q6ZUT1	0.492241	0.606399	0.445505	0.684702	0.623478	0.583838	0.693217	0.707577	0.724157	0.679647	0.638088	8
Q6ZUT1-2	0.492241	0.593022	0.521489	0.628882	0.580026	0.524975	0.680772	0.680387	0.663308	0.651748	0.46858	4
Q96HA8	0.572195	0.914992	0.781253	0.958143	1.02791	0.887897	1.02799	1.06847	1.10429	1.20036	0.994117	12
Q5T6S3	0.492241	0.679192	0.868196	0.865985	0.797915	0.679892	0.685832	0.783144	0.817834	0.637456	0.630462	10
Q7Z2X4	0.492241	0.633081	0.556043	0.701536	0.614595	0.615766	0.755854	0.666717	0.600305	0.665871	0.597251	7
Q96T60	0.492241	0.499142	0.536406	0.852358	0.708689	0.770448	0.713069	0.721571	0.711143	0.701972	0.65297	9
P62875	0.502336	0.690361	0.61458	0.74825	0.631141	0.564368	0.714305	0.740905	0.628842	0.695763	0.613677	7
Q13427	0.492241	0.281557	0.458016	0.606882	0.477112	0.525371	0.683723	0.616213	0.610081	0.637105	0.491596	3
Q13131	0.5911	0.524992	0.553842	0.7723	0.670704	0.702157	0.769554	0.723379	0.736829	0.736426	0.738078	9
Q53GL6	0.492241	0.597011	0.559915	0.627172	0.603833	0.640508	0.816507	0.651246	0.704104	0.67584	0.637224	5
Q86SE5	0.492241	0.435831	0.460519	0.645118	0.491085	0.441821	0.804102	0.509471	0.599447	0.389438	0.516623	3
Q86SE5-3	0.492241	0.241301	0.393495	0.581969	0.233752	0.441821	0.592493	0.549984	0.599447	0.455816	0.516623	3
P98175	0.566338	0.327778	0.494057	0.739857	0.532541	0.714116	0.781422	0.659997	0.689012	0.652542	0.695611	5
Q14498	0.492241	0.64236	0.57706	0.758996	0.643225	0.765372	0.717141	0.689298	0.712839	0.742764	0.591171	9
P62851	0.492241	0.426071	0.458412	0.67524	0.578263	0.441821	0.570087	0.63054	0.647864	0.548282	0.458759	5
O95391	0.492241	0.679192	0.580299	0.784201	0.708289	0.70289	0.66871	0.731894	0.759795	0.678451	0.639426	9
Q5MJ10	0.492241	0.510175	0.445505	0.672178	0.726155	0.685481	0.9045	0.789952	0.665778	0.76016	0.666534	9
Q8N9Q2	0.492241	0.654087	0.575404	0.733036	0.635879	0.60233	0.649844	0.712012	0.726148	0.688226	0.591321	8
Q96SI9	0.492241	0.525129	0.489701	0.693952	0.567924	0.545605	0.708963	0.615184	0.643401	0.57912	0.609871	4
Q5VU62	0.540075	0.568218	0.627984	0.67606	0.509319	0.517779	0.695486	0.602252	0.626595	0.630245	0.578097	4
Q12899	0.492241	0.651051	0.56782	0.70642	0.524623	0.687137	0.701198	0.630266	0.684845	0.524141	0.657955	7
Q6ZVT0	0.492241	0.57668	0.529849	0.72692	0.566284	0.613603	0.706257	0.717918	0.641673	0.64493	0.613236	7
Q3SXR9	0.492241	0.579752	0.498148	0.694669	0.491973	0.441821	0.681902	0.660402	0.660913	0.644639	0.458759	4
P10074	0.492241	0.515311	0.528412	0.715478	0.561441	0.653948	0.653826	0.697481	0.644262	0.722217	0.537753	8
Q8TBK6	0.492241	0.620246	0.56177	0.702643	0.678729	0.745151	0.77481	0.752095	0.7082	0.7299	0.827887	9
Q8N5A5-2	0.546226	0.596598	0.566212	0.778086	0.694395	0.763578	0.783001	0.750966	0.729668	0.768744	0.726988	9
Q66K41	0.492241	0.508878	0.503532	0.710258	0.566294	0.546835	0.706257	0.635832	0.64017	0.56761	0.615074	4
Q9H9D4	0.546226	0.398093	0.541631	0.755414	0.635774	0.973025	0.72922	0.757339	0.745341	0.723606	0.751785	5
Q8TF50	0.523045	0.631298	0.330821	0.761954	0.663761	0.715632	0.761424	0.759594	0.70069	0.681968	0.626365	9
Q8TAT6	0.323037	0.550105	0.450341	0.62669	0.493018	0.344901	0.504001	0.579949	0.549699	0.551457	0.419772	3
P05107	0	0.640067	0.537897	0.85277	0.81881	0.826432	0.718999	0.777219	0.826742	0.680433	0.562965	6
P25815	0	0.666415	0.566894	0.734743	0.71445	0.597633	0.702635	0.74899	0.685172	0.710075	0.465931	6
P0C7T5	0.338674	0.598374	0.502922	0.703891	0.567717	0.589145	0.685194	0.659453	0.556418	0.581502	0.686285	4
Q8IYX3	0.338674	0.647132	0.685748	0.645877	0.493992	0.638729	0.735847	0.67423	0.678027	0.710226	0.648524	7
Q9BQ89	0.483524	0.609282	0.551913	0.755856	0.681682	0.658463	0.777062	0.795504	0.712335	0.832818	0.938971	10
Q96HW7-3	0.338674	0.553521	0.439934	0.647508	0.489514	0.403797	0.580102	0.364407	0.386613	0.393456	0.414991	1
O95983-2	0.338674	0.571763	0.464025	0.754018	0.525864	0.697701	0.766759	0.713536	0.643019	0.720269	0.69318	7
Q9UIG4	0.338674	0.587527	0.519936	0.70032	0.602719	0.502371	0.66385	0.741598	0.617745	0.682286	0.496294	4
P51687	0.343841	0.754643	0.40295	0.970362	0.618076	0.881438	0.77558	0.885281	0.717737	0.868513	0.756619	10
Q08117-2	0.574954	0.793672	0.717198	0.858477	0.84084	0.838537	0.955107	0.916534	0.845493	0.905499	0.850278	10
P53365	0.361525	0.670977	0.17406	0.76908	0.654287	0.616561	0.814698	0.777112	0.695081	0.740834	0.785489	9
O14939	0.0818077	0.47913	0.17406	0.718605	0.435308	0.470758	0.632733	0.549566	0.559887	0.556762	0.605301	3
Q6P589	0.0818077	0.47913	0.17406	0.556389	0.39956	0.445456	0.506011	0.431889	0.430032	0.47229	0.423152	2
P02751	0.342731	0.616846	0.494692	0.752617	0.608555	0.504349	0.827836	0.813603	0.763067	0.582052	0.173631	8
P01100	0.342731	0.664039	0.242325	0.792173	0.661234	0.703106	1.14675	0.881481	0.664857	0.975339	0.686269	9
P50440	0.342731	0.633081	0.492932	0.643112	0.634354	0.391353	0.721535	0.634659	0.649093	0.641421	0.341176	3
Q00613	0.342731	0.562446	0.494133	0.604728	0.584592	0.651737	0.652682	0.624217	0.613858	0.626097	0.512798	4
Q9BZR8	0.104718	0.58917	0.511962	0.688647	0.373993	0.655699	0.669899	0.642861	0.624061	0.639539	0.64922	3
Q9NRD1	0.104718	0.384325	0.373745	0.548534	0.405606	0.435052	0.620349	0.43484	0.469907	0.356991	0.486429	2
P20591	0.104718	0.426415	0.412784	0.675976	0.560999	0.593459	0.671284	0.502186	0.408313	0.512239	0.579893	3
Q9Y3Z3	0.104718	0.399711	0.353817	0.491356	0.373993	0.438798	0.526249	0.406409	0.408313	0.384159	0.361517	2
O00220	0.104718	0.384325	0.358528	0.489766	0.373993	0.530627	0.584508	0.414883	0.408313	0.486332	0.441781	2
O95183	0.306361	0.504337	0.527207	0.756032	0.709677	0.718745	0.66528	0.701355	0.714912	0.671829	0.609798	6
Q9UQB8	0.342911	0.310542	0.482909	0.940712	0.649776	0.715877	0.496666	0.732643	0.52653	0.744098	0.820988	4
Q9UHR4	0.342911	0.548035	0.486933	0.663882	0.62812	0.405355	0.637632	0.641236	0.659826	0.664328	0.506036	4
Q96GS4	0.488007	0.571383	0.430682	0.692474	0.625308	0.478818	0.721225	0.658368	0.677349	0.663336	0.519905	4
Q9UFG5	0.342911	0.648823	0.532091	0.749171	0.47213	0.508275	0.726556	0.685716	0.623074	0.731183	0.561496	7
Q0D2H9	0.342911	0.646701	0.520532	0.705152	0.582898	0.444673	0.769756	0.696044	0.653428	0.659761	0.639668	4
P07910	0.342911	0.598416	0.548186	0.72871	0.631293	0.621125	0.754039	0.720889	0.684477	0.727269	0.773126	7
Q15735	0.342911	0.602612	0.54304	0.744707	0.502631	0.718228	0.672211	0.786443	0.670257	0.70133	0.697121	7
Q06455-4	0.342911	0.586372	0.511114	0.689563	0.638586	0.645542	0.744809	0.673316	0.678201	0.687488	0.618447	6
Q969G3	0.483624	0.580804	0.627984	0.732486	0.691707	0.70493	0.763462	0.840327	0.829611	0.839364	0.734512	10
O14770-4	0.310715	0.537783	0.627984	0.724125	0.509938	0.599237	0.672709	0.625314	0.574548	0.63611	0.560371	4
Q13155	0.369914	0.591872	0.596564	0.8144	0.632846	0.680549	0.841436	0.7	0.683862	0.697169	0.699837	6
Q68D86	0.489967	0.745633	0.576234	0.766003	0.756246	0.68631	0.876964	0.817216	0.749352	0.831014	0.771047	10
Q5T3J3	0.369914	0.585758	0.548722	0.731721	0.600545	0.663936	0.63084	0.703237	0.627907	0.704247	0.617517	7
Q9Y6D9	0.369914	0.598704	0.551124	0.779201	0.632948	0.703858	0.89625	0.816716	0.677717	0.750039	0.856206	10
Q9Y6A5	0.369914	0.573391	0.475863	0.688696	0.499469	0.473962	0.646126	0.661126	0.480088	0.645686	0.521268	3
Q96PF1	0.369914	0.630982	0.548371	0.705925	0.590274	0.579888	0.728365	0.70604	0.62991	0.70845	0.601557	7
Q86W74-2	0.413603	0.450288	0.31214	0.640557	0.490229	0.517148	0.627696	0.65806	0.612004	0.624541	0.627335	3
O95393	0.405911	0.403705	0.513694	0.658274	0.516663	0.553957	0.536894	0.590016	0.56219	0.555826	0.59813	3
O43169	0.405911	0.381899	0.436369	0.636813	0.50925	0.492477	0.547124	0.600217	0.608729	0.56416	0.480017	3
A2A2Y4	0.376233	0.448758	0.389649	0.579233	0.407296	0.443034	0.589651	0.531303	0.466621	0.501108	0.339296	1
O00258	0.376233	0.547979	0.383873	0.665646	0.550457	0.420761	0.717575	0.60823	0.541571	0.617034	0.509643	3
P17302	0.376233	0.580437	0.497149	0.620393	0.637741	0.662293	0.364591	0.631563	0.696851	0.657096	0.571891	3
O95377	0.376233	0.579527	0.383873	0.638097	0.546078	0.494719	0.574588	0.652818	0.55549	0.615882	0.519408	3
Q96AG4	0.376233	0.591221	0.464743	0.605321	0.314427	0.473387	0.497312	0.662902	0.458321	0.636164	0.475972	3
O75459	0.376233	0.63173	0.581107	0.547479	0.238137	0.485722	0.700166	0.585939	0.401299	0.556952	0.577342	3
O95470	0.376233	0.50316	0.505646	0.687075	0.523106	0.588232	0.62366	0.622381	0.580302	0.556004	0.588483	3
P78382	0.376233	0.429386	0.38659	0.579497	0.448768	0.55736	0.671036	0.569435	0.602617	0.553991	0.491625	3
P32856-2	0.376233	0.356311	0.42107	0.757628	0.558204	0.534899	0.600645	0.625576	0.595082	0.61131	0.570685	5
Q8N9I0	0.376233	0.439461	0.419303	0.648434	0.570196	0.574555	0.552164	0.410266	0.537172	0.502162	0.423064	3
Q8IV31	0.438526	0.521178	0.258912	0.685672	0.616186	0.505925	0.630737	0.624814	0.626615	0.686321	0.559607	3
O75841	0.376233	0.480681	0.389315	0.670309	0.610304	0.622444	0.611885	0.639383	0.638079	0.564362	0.469991	3
Q9BXS5	0.504073	0.668442	0.579868	0.876389	0.643059	0.717993	0.741444	0.743203	0.699816	0.714271	0.726301	9
Q92870-2	0.402379	0.621996	0.775939	0.775442	0.525862	0.647701	0.77982	0.766874	0.709792	0.736161	0.740198	7
P50570-2	0.402379	0.674172	0.558119	0.767302	0.723444	0.684905	0.743286	0.804436	0.756684	0.779711	0.725993	6
P60891	0.402379	0.759031	0.639362	0.847083	0.660599	0.693307	0.784766	0.832387	0.770182	0.896521	0.719774	10
Q9Y2P0	0.315103	0.655333	0.548404	0.764387	0.596969	0.778877	0.814137	0.6894	0.704587	0.699664	0.700611	6
P38398	0.136095	0.471809	0.467918	0.716799	0.473213	0.678386	0.690397	0.633313	0.570144	0.73182	0.583639	3
P51587	0.136095	0.464753	0.252025	0.618219	0.596063	0.551708	0.709313	0.447757	0.591917	0.557228	0.503096	3
Q06609	0.136095	0.467314	0.434777	0.668221	0.599541	0.431387	0.709618	0.558959	0.606089	0.547697	0.593909	3
Q96B01-2	0.136095	0.389606	0.252025	0.544521	0.548203	0.377642	0.661145	0.470365	0.522034	0.463596	0.594126	3
O43502	0.136095	0.43896	0.252025	0.594155	0.267934	0.484145	0.604431	0.547156	0.460246	0.53462	0.53527	3
P51784	0.136095	0.305347	0.345098	0.533675	0.323643	0.438424	0.506265	0.481928	0.534974	0.437372	0.440524	2
P00492	0.247102	0.593022	0.479113	0.572752	0.545341	0.516366	0.72354	0.487922	0.637175	0.578412	0.470801	3
Q86T90	0.247102	0.692225	0.556337	0.732931	0.640227	0.630386	0.810597	0.696761	0.766604	0.734018	0.664471	6
P51843	0.247102	0.287338	0.372564	0.584901	0.241224	0.538298	0.592689	0.557383	0.431794	0.490242	0.476232	2
Q9NRG1	0.247102	0.508009	0.486971	0.591725	0.466124	0.448232	0.717091	0.603644	0.537572	0.684773	0.449347	3
Q15645	0.404229	0.842989	1.37319	0.791503	0.760428	0.705343	0.700947	0.739538	0.749915	0.732486	0.758733	7
O14771	0.247102	0.49954	0.444113	0.692045	0.436841	0.476816	0.740698	0.633871	0.397654	0.540738	0.603053	3
Q6ZNG0	0.247102	0.571887	0.530607	0.782104	0.785739	0.747542	0.762264	0.730234	0.680131	0.719083	0.66078	6
Q9NQ94	0.405743	0.663838	0.84227	0.806476	0.519655	0.636545	0.657326	0.599082	0.567744	0.637564	0.702032	7
Q6P5X5	0.412542	0.678721	0.701731	0.798723	0.728411	0.7867	0.797148	0.814136	0.719017	0.830293	0.680453	10
Q9BY27	0.405743	0.717702	0.562103	0.770387	0.584665	0.62595	0.742759	0.654422	0.648081	0.645703	0.594133	7
Q9NW38	0.493986	0.679695	0.589776	0.833402	0.627425	0.687602	0.736596	0.770578	0.719965	0.687374	0.735123	9
O43559	0.447937	0.782567	0.646636	0.790135	0.832559	0.745218	0.802645	0.776437	0.838572	0.748085	0.738462	9
Q8TCE9	0.405743	0.779012	0.449581	0.84147	0.76768	0.738852	0.791175	0.757988	0.786215	0.789847	0.718333	10
O15160	0.405743	0.782079	0.628624	0.801078	0.745342	0.951906	0.822654	0.772289	0.764394	0.81845	0.804285	10
Q9Y3C6	0.405743	0.574913	0.485344	0.733869	0.466489	0.311589	0.71527	0.705782	0.690771	0.674064	0.595274	4
O43734	0.405743	0.407295	0.436609	0.646601	0.547901	0.48289	0.686162	0.61689	0.592947	0.617537	0.565909	5
Q9P0T4	0.405743	0.775794	0.685748	0.849673	0.860999	0.821766	0.898153	0.862007	0.949714	0.87166	0.820486	10
P42345	0.260619	0.489557	0.44025	0.676517	0.367386	0.550527	0.530689	0.45275	0.506567	0.527789	0.435229	1
Q9BYV6	0.370464	0.300665	0.370159	0.596661	0.428935	0.348005	0.590727	0.455348	0.511654	0.506964	0.341492	2
Q969Q1	0.370464	0.300665	0.392853	0.708962	0.425655	0.39622	0.594823	0.479092	0.437456	0.479182	0.345538	2
P0CG47	0.447313	0.598494	0.61135	0.861103	0.677661	0.594615	0.625476	0.697016	0.699693	0.686733	0.696627	9
P62837	0.14327	0.387895	0.482817	0.768363	0.625879	0.700744	0.659583	0.718157	0.692135	0.691533	0.74238	3
P61077	0.14327	0.359416	0.443172	0.692039	0.502681	0.669011	0.653897	0.729198	0.657313	0.666212	0.638977	3
Q12800	0.495628	0.620644	0.594143	0.763615	0.653063	0.713412	0.642687	0.701729	0.70928	0.729285	0.589899	8
Q6RW13	0.355017	0.951249	0.559194	0.823572	0.546306	0.590286	0.723776	0.675167	0.556269	0.928149	0.822656	7
Q9UI14	0.355017	0.547436	0.529988	0.686042	0.599381	0.597628	0.725144	0.697173	0.614456	0.729275	0.879452	7
Q6RW13-2	0.372158	0.549385	0.482378	0.729728	0.548738	0.703528	0.80028	0.712643	0.566302	0.69917	0.597625	7
Q15041	0.355017	0.64711	0.500657	0.596595	0.657841	0.671683	0.742986	0.710757	0.689341	0.762269	0.694253	9
P18859	0.355017	0.508947	0.448482	0.67392	0.594872	0.47372	0.404296	0.545575	0.426363	0.529449	0.405405	1
Q9NRY5	0.355017	0.437983	0.365181	0.575269	0.278808	0.479138	0.554736	0.58094	0.591432	0.469943	0.483326	3
B3EWG5	0.355017	0.459654	0.423395	0.62704	0.486936	0.519044	0.563329	0.601426	0.538237	0.529634	0.440076	1
Q2KHT4-3	0.355017	0.593022	0.472941	0.651282	0.588915	0.39813	0.5453	0.619629	0.621011	0.607805	0.449111	3
Q7Z5P4	0.355017	0.678241	0.532196	0.711396	0.58601	0.579597	0.759533	0.700035	0.598314	0.734841	0.633323	7
P21741	0.355017	0.681342	0.480964	0.653302	0.366377	0.565236	0.587416	0.462535	0.523408	0.50074	0.577022	1
P61601	0.355017	0.517665	0.451923	0.722058	0.542189	0.63072	0.640956	0.530541	0.541662	0.5729	0.555919	3
P62166	0.355017	0.536633	0.452627	0.708924	0.539504	0.603621	0.627663	0.580377	0.606252	0.574529	0.541619	3
Q96HR9-2	0.355017	0.615589	0.451745	0.742144	0.653222	0.748377	0.770874	0.723812	0.6875	0.745314	0.685843	6
Q6NTF9-3	0.3632	0.7331	0.646636	0.781526	0.696256	0.570195	0.635295	0.754472	0.737824	0.786773	0.685532	7
Q8WV19	0.630271	0.615589	0.57234	0.702345	0.614449	0.789915	0.746955	0.738656	0.654852	0.713494	0.599049	9
P08247	0.372158	0.74941	0.547463	0.763578	0.500275	0.483799	0.770496	0.590566	0.64809	0.585922	0.656614	4
Q8WW34-2	0.355017	0.656238	0.521915	0.694339	0.633732	0.585558	0.746162	0.763187	0.660688	0.752717	0.618778	8
O95070	0.39542	0.744132	0.252107	0.805524	0.752095	0.806607	0.794556	0.805479	0.788945	1.00655	0.78527	10
Q8WVX3-2	0.298676	0.539502	0.252107	0.633656	0.355236	0.564516	0.613057	0.603883	0.552914	0.618536	0.53159	3
Q8N6F1-2	0.464252	0.540622	0.475312	0.666514	0.555163	0.525404	0.64707	0.623297	0.643178	0.612186	0.477875	5
P00387	0.298676	0.793028	0.581107	0.66412	0.658087	0.704635	0.631246	0.639519	0.619987	0.64649	0.579746	4
P02724	0.124858	0.541274	0.422611	0.638179	0.589102	0.570829	0.613574	0.60592	0.520527	0.564555	0.626568	3
P30519	0.124858	0.555163	0.54974	0.916215	0.731204	0.532692	0.62129	0.802194	0.77108	0.760403	0.6865	6
Q9Y5U4	0.124858	0.543711	0.389315	0.603678	0.491855	0.454495	0.640888	0.592314	0.570617	0.587681	0.549257	3
Q8N743	0.124858	0.588362	0.472028	0.633238	0.47702	0.505936	0.570637	0.605773	0.561618	0.534243	0.453594	3
Q9NS64	0.124858	0.66266	0.509007	0.742681	0.643837	0.651369	0.68747	0.729708	0.680092	0.713922	0.646922	6
Q5QGT7	0.303161	0.559421	0.750916	0.671388	0.526282	0.599008	0.604344	0.676905	0.595131	0.605008	0.507433	4
Q9Y385	0.339299	0.542648	0.442787	0.639384	0.546844	0.539515	0.542742	0.557214	0.580626	0.58057	0.532282	3
P23763-3	0.298676	0.541626	0.412367	0.643606	0.451917	0.469415	0.524792	0.581639	0.52896	0.584379	0.606239	3
Q99967	0.314491	0.670688	0.509747	0.702194	0.655826	0.584424	0.478105	0.472453	0.706778	0.687659	0.513904	4
Q06787-7	0.30804	0.609913	0.441356	0.583475	0.439768	0.56857	0.640289	0.571496	0.496615	0.566704	0.52426	3
P04792	0.30804	1.10118	0.662142	0.84668	0.78193	0.774376	0.845681	0.824344	0.993818	0.823693	0.813395	10
Q9NXR5-2	0.45422	0.550321	0.633221	0.708546	0.342958	0.474716	0.687906	0.557073	0.608063	0.573845	0.653523	3
O75934	0.45422	0.706485	0.627984	0.831611	0.758668	0.706566	0.746808	0.75706	0.758846	0.775759	0.726218	9
Q8N9W6-4	0.558099	0.596056	0.511414	0.709638	0.501606	0.632147	0.64717	0.628895	0.577721	0.637176	0.619202	4
Q03060-25	0.45422	0.594074	0.550131	0.718987	0.665807	0.694822	0.631192	0.597434	0.608992	0.660871	0.542704	4
Q16610	0.45422	0.595485	0.555042	0.762075	0.731075	0.713346	0.738009	0.663656	0.66875	0.711918	0.598962	9
Q96B26	0.45422	0.698646	0.595773	0.868767	0.597298	0.629481	0.768899	0.723972	0.700926	0.752947	0.615332	9
A1KXE4-2	0.45422	0.630177	0.437658	0.781061	0.731799	0.761781	0.692378	0.715334	0.751204	0.756571	0.68847	9
Q96AE4-2	0.45422	0.459018	0.466473	0.678129	0.453641	0.566801	0.519001	0.538326	0.546058	0.505734	0.469192	3
O75420	0.45422	0.580208	0.546986	0.755848	0.62556	0.733757	0.70381	0.73153	0.728782	0.726458	0.687268	7
P31943	0.45422	0.63526	0.571946	0.75805	0.616784	0.590874	0.737388	0.74425	0.750627	0.734534	0.591136	9
Q9BPX1	0.558099	0.675437	0.592553	0.58951	0.758852	0.799278	0.817417	0.747504	0.761438	0.778121	0.761773	9
Q5TA45	0.45422	0.61167	0.624374	0.713177	0.58579	0.66066	0.746203	0.617183	0.716929	0.691426	0.591484	7
P0C870	0.45422	0.667949	0.575733	0.784264	0.683737	0.598013	0.733272	0.690855	0.733098	0.667744	0.58436	9
Q13351	0.45422	0.590079	0.559748	0.749796	0.553386	0.712228	0.697284	0.649878	0.688369	0.632994	0.654204	7
Q8IUC1	0.501037	0.658496	0.640333	0.958778	0.735815	0.793712	0.808373	0.882893	0.75603	0.866219	0.720721	10
Q52LG2	0.45422	0.633921	0.640823	0.791599	0.603317	0.778054	0.769656	0.721214	0.729658	0.708819	0.752019	7
Q3LHN2	0.45422	0.662127	0.656226	0.716845	0.641647	0.597215	0.770894	0.679467	0.742823	0.702739	0.598332	7
Q3LI72	0.45422	0.735121	0.82317	1.00595	0.762852	0.782593	0.811546	0.697575	0.761493	0.705271	0.739838	10
Q3LI59	0.45422	0.633299	0.675755	0.703632	0.675269	0.715312	0.728911	0.610755	0.654137	0.740683	0.498177	4
Q8IUC3	0.45422	0.596425	0.554794	0.770716	0.61644	0.721106	0.737494	0.709927	0.694034	0.704955	0.674626	7
Q9Y5V3	0.558099	0.698852	0.606492	0.75836	0.594318	0.666486	0.757331	0.69713	0.705705	0.742798	0.686503	7
Q9NZQ3-3	0.493109	0.486896	0.496954	0.656931	0.683278	0.586032	0.634149	0.685952	0.693259	0.698629	0.534393	4
A1E959	0.45422	0.663724	0.53582	0.673469	0.621693	0.570409	0.497486	0.643313	0.639749	0.635942	0.664216	4
Q9GZV8	0.45422	0.618415	0.588671	0.728127	0.627888	0.810972	0.988615	0.804611	0.705224	0.806209	0.84567	10
Q9BTL3	0.474805	0.654301	0.598343	0.749834	0.639045	0.665676	0.719605	0.679627	0.652257	0.711054	0.680103	7
Q8IWL8	0.45422	0.419474	0.488299	0.778699	0.54282	0.599806	0.686004	0.607436	0.642533	0.616322	0.693249	5
Q6NVU6	0.45422	0.651428	0.437658	0.733981	0.597214	0.768793	0.777509	0.701561	0.656094	0.690737	0.579912	9
O00308	0.45422	0.690591	0.464025	0.75683	0.870037	0.659715	0.689029	0.813034	0.709837	0.753116	0.774319	9
Q9NRW3	0.121494	0.497375	0.373545	0.648409	0.490445	0.676029	0.59995	0.59123	0.586741	0.54256	0.525391	3
Q9H6L4	0.121494	0.686813	0.52002	0.738017	0.74308	0.642701	0.783366	0.771368	0.750137	0.902925	0.571689	6
O95817	0.121494	0.905304	0.63557	0.802511	1.11393	0.716622	0.710888	0.789421	1.1257	0.999814	0.647596	12
Q13515	0.121494	0.580074	0.63809	0.8559	0.619839	0.573864	0.687024	0.669047	0.678708	0.63395	0.6171	6
Q0VAL7	0.121494	0.465846	0.373545	0.613958	0.429374	0.592945	0.489089	0.560401	0.668328	0.469262	0.650106	3
Q13111	0.121494	0.495379	0.373545	0.681711	0.553191	0.649144	0.652407	0.652316	0.623374	0.632812	0.585695	3
P78358	0.121494	0.77306	0.373545	0.806887	0.668171	0.719	0.749367	0.747017	0.735303	0.775965	0.941897	6
Q6W0C5	0.121494	0.332202	0.373545	0.63422	0.614554	0.587941	0.655434	0.650314	0.699058	0.620345	0.66164	3
Q9NQT4	0.121494	0.773934	0.40295	0.758365	0.618843	0.717867	0.773195	0.76778	0.704759	0.772092	0.718317	6
Q6NZ36-4	0.121494	0.68128	0.373545	0.741657	0.569259	0.531637	0.706975	0.747502	0.664151	0.721139	0.635751	6
Q8NEA6-2	0.121494	0.690778	0.705895	0.573717	0.660764	0.415172	0.489089	0.615321	0.686547	0.647031	0.492763	4
O14929	0.121494	0.503814	0.387134	0.654461	0.496101	0.575754	0.643705	0.72656	0.599531	0.671896	0.708376	3
P56524-2	0.537387	0.65119	0.373545	0.751558	0.547865	0.742789	0.723861	0.727745	0.726847	0.739743	0.737709	9
P52597	0.370468	0.671935	0.373545	0.76594	0.677935	0.740979	0.774683	0.762435	0.816839	0.763622	0.71631	9
P31273	0.121494	0.714096	0.78324	0.786274	0.610525	0.75003	0.784576	0.905858	0.7238	0.760631	0.739043	6
Q14005-2	0.121494	0.786842	0.63809	0.860062	0.827406	0.824743	0.824481	0.865246	0.867623	0.852594	0.802728	10
P78412	0.121494	0.596056	0.373545	0.800575	0.519067	0.712184	0.489089	0.585781	0.678492	0.580236	0.654336	3
P25791-3	0.369941	0.718936	0.373545	0.78355	0.688204	0.734604	0.878561	0.796037	0.747634	0.783223	0.731145	9
O43482	0.121494	0.77589	1.44518	0.859574	0.787774	0.81568	0.795925	0.84475	0.813525	0.852942	0.723714	7
Q9UM07	0.121494	0.523932	0.373545	0.686285	0.493558	0.474508	0.489089	0.565646	0.584181	0.529002	0.48633	3
Q9BYG5	0.121494	0.504703	0.373545	0.644525	0.573825	0.600155	0.686214	0.627355	0.645883	0.624423	0.60326	3
Q92824-2	0.121494	0.697111	0.695295	0.759567	0.607827	0.752266	0.754774	0.676396	0.70585	0.676446	0.659252	6
Q99697-2	0.121494	0.676837	0.78324	0.781801	0.61995	0.712713	0.709681	0.693744	0.722697	0.686208	0.673597	6
Q96KN3	0.121494	0.458659	0.373545	0.662783	0.588182	0.830383	0.629535	0.672405	0.590972	0.703752	0.699738	3
O14744	0.121494	0.413033	0.378416	0.632674	0.839264	0.829402	0.931431	0.704342	0.719033	0.797276	0.637862	3
A6NJB7-2	0.121494	0.633081	0.373545	0.607151	0.414236	0.475315	0.719366	0.558885	0.587605	0.552614	0.310693	3
Q96KN7	0.121494	0.467253	0.373545	0.67725	0.432506	0.581125	0.653698	0.563576	0.585668	0.578681	0.410351	3
Q9NUL5-4	0.489119	0.741519	0.705895	0.773859	0.600333	0.774831	0.736219	0.687903	0.726764	0.700266	0.720621	7
Q9Y242	0.121494	0.574289	0.373545	0.727821	0.570037	0.545795	0.81224	0.74048	0.64529	0.71542	0.665139	3
Q8WW24	0.121494	0.823049	0.593057	0.778716	0.656258	0.679482	0.806665	0.787848	0.74223	0.783857	0.71817	6
Q8WUN7	0.121494	0.68212	0.373545	0.695663	0.331896	0.330394	0.561863	0.592814	0.592253	0.634409	0.559333	3
A0A024R8A9	0.121494	0.601436	0.373545	0.731123	0.623909	0.638055	0.732428	0.680801	0.642493	0.679719	0.682108	3
Q96SQ5	0.537387	0.751121	0.707153	0.846237	0.718478	0.801634	0.904304	0.855164	0.756735	0.795782	1.00051	10
P13942	0.261387	0.439053	0.369118	0.564761	0.378865	0.401696	0.547571	0.315372	0.437647	0.33562	0.362901	2
Q08345	0.261387	0.439053	0.430553	0.663714	0.547933	0.477784	0.605521	0.566877	0.57472	0.496786	0.376299	1
Q16288	0.261387	0.459274	0.388045	0.59871	0.485364	0.433815	0.523938	0.440553	0.477757	0.433709	0.446658	1
Q02577	0.281489	0.526962	0.437303	0.594652	0.412372	0.443671	0.574298	0.552344	0.42452	0.512494	0.447147	1
Q9NZI2-2	0.165492	0.450007	0.42911	0.657024	0.574611	0.560471	0.608568	0.513356	0.538439	0.536211	0.483292	3
P13349	0.165492	0.551955	0.534854	0.725627	0.643353	0.722954	0.722439	0.657526	0.663686	0.674377	0.707628	3
Q96EB6	0.428576	0.474442	0.553466	0.709072	0.691734	0.743285	0.728986	0.753879	0.713542	0.75316	0.726277	5
Q99081-3	0.165492	0.576031	0.430682	0.725278	0.616799	0.643875	0.723752	0.673572	0.661218	0.649571	0.627547	3
P15884-3	0.165492	0.704603	0.430682	0.748616	0.685039	0.716218	0.763808	0.718281	0.706542	0.72126	0.743691	6
O75369	0.194425	0.582423	0.463449	0.719564	0.533351	0.570006	0.493211	0.503837	0.583743	0.505936	0.249306	1
Q14653	0.194425	0.599419	0.553231	0.611175	0.605957	0.480514	0.501477	0.509206	0.354035	0.527554	0.49514	1
O75688	0.194425	0.582423	0.463449	0.591191	0.468051	0.54252	0.543486	0.534226	0.514151	0.445631	0.370061	1
P03495	0.194425	0.584716	0.463449	0.594964	0.491648	0.521489	0.532384	0.567822	0.562879	0.541005	0.508548	3
P0C6X7	0.194425	0.618464	0.585739	0.610928	0.476851	0.517051	0.637265	0.61864	0.514614	0.567298	0.52307	3
O75569	0.190355	0.546776	0.440978	0.60898	0.414136	0.398469	0.581527	0.483264	0.423891	0.562297	0.470907	1
O14730	0.173927	0.521897	0.3786	0.455693	0.393247	0.369892	0.440594	0.150204	0.456963	0.404211	0.326613	2
P11207	0.173927	0.524274	0.375457	0.540318	0.297426	0.441056	0.535321	0.32102	0.390939	0.40839	0.276793	2
P48551	0.161511	0.606364	0.452301	0.570086	0.510431	0.493668	0.494392	0.513968	0.494294	0.495136	0.455453	1
Q8WZ55	0.19933	0.677929	0.542517	0.878243	0.744681	0.472248	0.764445	0.744817	0.74975	0.724889	0.670892	6
Q06432	0.299092	0.468541	0.425869	0.503103	0.384805	0.546308	0.462362	0.577414	0.541832	0.539156	0.446299	1
P60033	0.19933	0.493747	0.329411	0.687262	0.627724	0.607351	0.529688	0.585827	0.342437	0.649474	0.537701	3
Q96DZ9-2	0.19933	0.617749	0.654157	0.712009	0.667429	0.664922	0.769891	0.75251	0.718882	0.775375	0.625673	6
Q96FZ5	0.19933	0.685846	0.503449	0.707977	0.474949	0.587133	0.576133	0.591724	0.623602	0.628144	0.545071	4
P29400-2	0.19933	0.414838	0.30417	0.732208	0.518575	0.55313	0.455511	0.574631	0.606795	0.605474	0.642375	3
Q96FN4	0.19933	0.724254	0.555539	0.632815	0.412264	0.761374	0.707836	0.681269	0.464826	0.691167	0.623787	6
P78329	0.299092	0.316901	0.457053	0.663707	0.424396	0.608754	0.56137	0.714287	0.576414	0.647503	0.694949	3
Q6ZPD8	0.299092	0.559764	0.461992	0.646558	0.506786	0.463727	0.690434	0.620769	0.563653	0.633254	0.591796	3
Q8WWP7	0.299092	0.455081	0.510996	0.83767	0.744643	0.504108	0.734559	0.722778	0.747505	0.620896	0.545673	9
O60883	0.19933	0.673058	0.756982	0.642008	0.67697	0.57945	0.610569	0.670612	0.619907	0.707953	0.480581	4
P24593	0.273657	0.647173	0.355204	0.815951	0.545527	0.44699	0.545675	0.723614	0.844429	0.765916	0.49913	8
O43561-2	0.19933	0.383311	0.452648	0.668901	0.589019	0.59132	0.606182	0.659126	0.61366	0.651742	0.472717	3
Q9UBY5	0.19933	0.446975	0.477615	0.669333	0.639808	0.698153	0.614571	0.681515	0.674885	0.655882	0.570494	3
Q969L2	0.299092	0.469592	0.482378	0.697972	0.428477	0.571698	0.76174	0.586955	0.656082	0.633258	0.69873	3
P11836	0.299092	0.464871	0.415071	0.593576	0.413651	0.428944	0.594437	0.605807	0.536476	0.554452	0.510308	3
Q9ULP0-2	0.19933	0.62169	0.52214	0.716198	0.556103	0.543039	0.581307	0.679954	0.6463	0.704413	0.584046	4
Q04941	0.299092	0.73744	0.502675	0.688548	0.532548	0.404156	0.751356	0.674959	0.574597	0.669294	0.589574	4
Q59EV6	0.299092	0.354339	0.451351	0.649906	0.591947	0.59612	0.663171	0.67508	0.618445	0.668759	0.503933	3
Q96LZ7	0.19933	0.515572	0.426216	0.592072	0.370253	0.398598	0.481235	0.509349	0.455051	0.545985	0.498174	1
O15126	0.19933	0.469592	0.4501	0.686414	0.450758	0.448333	0.793064	0.61351	0.611235	0.67066	0.635966	3
Q8IWU4	0.299092	0.591949	0.418931	0.700673	0.595162	0.589373	0.688894	0.632961	0.617014	0.617165	0.656734	3
Q6UX40	0.19933	0.62916	0.468457	0.612492	0.451906	0.432636	0.594987	0.635203	0.550125	0.636401	0.534607	3
Q9H2L4	0.299092	0.556266	0.504137	0.695838	0.581246	0.766004	0.614548	0.618654	0.626127	0.599354	0.598127	4
Q8N2M4	0.299092	0.558459	0.428649	0.615207	0.477514	0.559311	0.757435	0.614446	0.592193	0.585352	0.650474	3
Q8N661	0.19933	0.587019	0.501724	0.697641	0.588819	0.617318	0.646164	0.656843	0.642134	0.633649	0.548464	4
Q9UBN6	0.19933	0.449061	0.44206	0.624469	0.560586	0.584764	0.518917	0.579621	0.595773	0.561463	0.507518	3
P49638	0.19933	0.518506	0.181242	0.659901	0.368474	0.435383	0.782918	0.586688	0.490256	0.70358	0.692608	3
Q96EC8	0.19933	0.523405	0.470071	0.653816	0.516709	0.609079	0.589055	0.702651	0.617107	0.697425	0.571895	4
Q9NQC7	0.18419	0.477148	0.420992	0.559215	0.475209	0.349691	0.540281	0.508081	0.561624	0.510039	0.40455	1
O00571	0.18419	0.513279	0.45548	0.635029	0.482452	0.671648	0.767489	0.654484	0.617202	0.668681	0.657176	3
Q9NZM5	0.18419	0.477148	0.421415	0.588289	0.47772	0.521099	0.574231	0.614879	0.538605	0.576196	0.461359	3
P42224	0.18419	0.522618	0.0850274	0.634461	0.620575	0.73091	0.739122	0.6263	0.594748	0.752781	0.577249	3
Q96S55	0.18419	0.477148	0.386209	0.542791	0.389304	0.460748	0.555239	0.469345	0.47333	0.406499	0.410546	2
Q9H1Y0	0.386556	0.704681	0.537741	0.675858	0.552064	0.537176	0.676738	0.641926	0.584005	0.664574	0.652098	4
Q86WV6	0.18419	0.534558	0.796127	0.568996	0.602844	0.551265	0.650003	0.578765	0.62314	0.636137	0.443047	4
Q53SE7	0.0279351	0.506967	0.529518	0.682752	0.661749	0.744792	0.829547	0.720893	0.715245	0.716466	0.545777	3
Q96IK5	0.188212	0.626758	0.529944	0.674603	0.700262	0.774175	0.822219	0.746471	0.731575	0.819244	0.634096	6
Q8NEA9	0.0279351	0.710829	0.685748	0.627248	0.654256	0.565301	0.738283	0.674702	0.716017	0.658072	0.551254	6
P61088	0.144515	0.242801	0.454842	0.698403	0.545796	0.533126	0.644545	0.61978	0.585146	0.567516	0.632055	3
Q567U6	0.148844	0.433547	0.533404	0.484656	0.370562	0.345672	0.520955	0.443837	0.426476	0.449261	0.416073	2
O60826	0.131658	0.475325	0.656841	0.556877	0.37402	0.37695	0.52346	0.639849	0.598796	0.563853	0.624752	3
Q8N668	0.131658	0.53408	0.571573	0.564112	0.416046	0.382351	0.613221	0.630598	0.529386	0.601711	0.549791	3
Q9Y6G5	0.0650472	0.475616	0.341327	0.610782	0.418593	0.501968	0.722545	0.554933	0.482637	0.618682	0.415343	3
Q86X83	0.0650472	0.439061	0.341327	0.605046	0.368743	0.51983	0.59753	0.549425	0.545812	0.515208	0.493717	3
Q9UBI1	0.131658	0.618762	0.341327	0.611983	0.543579	0.339742	0.570386	0.488381	0.574354	0.540246	0.428649	1
Q9P000	0.0650472	0.42704	0.341327	0.619091	0.215543	0.198704	0.595371	0.421604	0.471531	0.508789	0.403811	2
Q9H7E9	0.261117	0.599479	0.536119	0.709595	0.583312	0.646758	0.712069	0.723078	0.667778	0.697394	0.661206	6
Q14241	0.261117	0.524257	0.525464	0.734099	0.613128	0.693879	0.763598	0.761925	0.66341	0.668534	0.682247	6
O00214-2	0.261117	0.51315	0.444683	0.606406	0.524618	0.632711	0.716267	0.645275	0.319476	0.621344	0.437547	3
P62310	0.392282	0.677531	0.521373	0.702039	0.551023	0.636383	0.535813	0.667027	0.629494	0.640486	0.573895	4
P41743	0.261117	0.276945	0.418164	0.636072	0.471244	0.485055	0.473604	0.578659	0.585404	0.483362	0.487414	3
O43395	0.488648	0.488256	0.522892	0.687753	0.683329	0.677953	0.754441	0.681972	0.595043	0.674494	0.624752	5
P0CB47	0.261117	0.612456	0.552251	0.733321	0.535066	0.630489	0.824113	0.782004	0.677029	0.698221	0.638154	6
Q96KM6	0.261117	0.650331	0.691448	0.703328	0.56106	0.619945	0.722536	0.628132	0.631611	0.585239	0.712248	7
P50750	0.163455	0.579995	0.433322	0.626273	0.480163	0.636436	0.641436	0.601647	0.50681	0.549611	0.609378	3
Q9UM11	0.163455	0.485213	0.400137	0.56058	0.277854	0.412876	0.439402	0.550509	0.546404	0.473867	0.38317	2
P61968	0.480525	0.658341	0.479384	1.05534	0.753978	0.777055	1.17836	0.822133	0.766793	0.724423	1.03984	10
Q8N122	0.307887	0.273965	0.424269	0.6125	0.448925	0.509062	0.4578	0.549665	0.545826	0.529999	0.496627	3
Q2TAC2-2	0.482358	0.767338	0.617084	0.820273	0.81478	0.755746	0.794967	0.840804	0.835579	0.826562	0.698296	10
O15131	0.363914	0.537906	0.507838	0.689439	0.640172	0.500112	0.587389	0.678763	0.716247	0.52957	0.54188	4
Q9UBR4-2	0.363914	0.716421	0.62726	0.761041	0.654487	0.724157	0.840141	0.751278	0.740724	0.700734	0.710148	6
Q969G2	0.363914	0.552141	0.48751	0.729883	0.499848	0.590788	0.705776	0.674387	0.617512	0.627998	0.562472	4
Q96DV4	0.363914	0.548035	0.464025	0.575142	0.653096	0.437246	0.615196	0.613269	0.653243	0.646728	0.578814	3
P41227	0.495185	0.589999	0.611595	0.9161	0.576318	0.633597	0.731427	0.765906	0.719504	0.741449	0.744804	9
Q8N7C3	0.363914	0.590649	0.546104	0.753012	0.55751	0.679371	0.703252	0.717054	0.635496	0.736767	0.676729	7
Q9NX04	0.509855	0.797449	0.685748	0.816165	0.748284	0.802572	0.801677	0.809146	0.795385	0.805738	0.777924	10
Q9NP86	0.468056	0.713478	0.302913	0.768491	0.744027	0.69952	0.654083	0.760225	0.768725	0.768088	0.790283	9
Q8IYE1	0.468056	0.60887	0.576898	0.749449	0.594489	0.606814	0.693857	0.746944	0.663759	0.698708	0.734575	7
Q8IYE0	0.468056	0.588575	0.554312	0.706314	0.588853	0.652097	0.932935	0.684711	0.682608	0.702403	0.679995	9
Q8IYE0-2	0.468056	0.671116	0.699821	0.694322	0.587996	0.604083	0.690315	0.654916	0.663908	0.636304	0.653219	7
Q8N715	0.468056	0.64646	0.685748	0.789517	0.555382	0.678688	0.700619	0.780841	0.667987	0.726431	0.72421	7
Q99459	0.468056	0.347344	0.468696	0.707676	0.575439	0.409394	0.674512	0.666428	0.714236	0.640467	0.65206	5
Q8IYR0	0.468056	1.044	0.66922	0.798828	0.749062	0.750288	0.793263	0.861514	0.798784	0.968475	0.760512	10
O43602-2	0.468056	0.512143	0.523772	0.657252	0.462248	0.629197	0.665926	0.633521	0.641591	0.603442	0.638047	4
Q7L775	0.468056	0.691658	0.370111	0.795531	0.692987	0.755741	0.579133	0.732215	0.757953	0.701199	0.638628	8
Q969S9	0.468056	0.48682	0.433983	0.585099	0.446061	0.52331	0.656074	0.598097	0.455969	0.543697	0.49501	3
Q92805	0.468056	0.345486	0.516412	0.73721	0.747162	0.595173	0.735781	0.722059	0.763319	0.706835	0.619522	5
A0A0S2Z4Q4	0.468056	0.58337	0.562684	0.738014	0.545289	0.700148	0.691954	0.659841	0.673274	0.641595	0.676511	7
Q96AA8	0.468056	0.708537	0.503384	0.679642	0.531809	0.503223	0.523433	0.632968	0.608647	0.659297	0.410638	4
Q6P597	0.48157	0.749485	0.551718	0.861483	0.681903	0.631126	0.742822	0.782362	0.791571	0.684625	0.77816	9
Q9P2K6	0.528366	0.655705	0.627984	0.695768	0.59502	0.630351	0.75764	0.669959	0.609705	0.679082	0.577938	7
Q15653	0.468056	0.475568	0.416565	0.648535	0.372219	0.576272	0.743591	0.567904	0.47414	0.532638	0.464875	3
Q7L8S5	0.468056	0.451976	0.329126	0.624999	0.425833	0.547701	0.669488	0.571411	0.553325	0.551259	0.519231	3
Q6P5Z2	0.468056	0.528299	0.556695	0.739363	0.42992	0.592648	0.670359	0.669861	0.63389	0.578109	0.635049	4
P54646	0.468056	0.749039	0.61458	0.806534	0.786344	0.797677	0.805561	0.827264	0.814347	0.899559	0.79421	10
Q9H4P4	0.468056	0.463797	0.210533	0.648267	0.58125	0.484275	0.711838	0.590434	0.636259	0.607142	0.620576	3
Q06455-2	0.468056	0.744235	0.717934	0.762672	0.620011	0.688085	0.775193	0.744887	0.650105	0.72335	0.683427	7
O75558	0.48157	0.642804	0.61635	0.816734	0.938243	0.815249	1.18265	0.934414	0.97557	0.870279	1.09838	10
Q9NYJ8	0.468056	0.560069	0.549419	0.752094	0.667562	0.727497	0.728043	0.739476	0.715115	0.721551	0.627197	7
Q8N8B7	0.468056	0.52283	0.541439	0.735956	0.445291	0.541778	1.16178	0.925685	0.661016	0.646261	1.14585	4
Q9NUJ3	0.468056	0.586989	0.517793	0.710245	0.495404	0.608243	0.601067	0.728046	0.674888	0.651478	0.479008	4
D3DUQ6	0.528366	0.645682	0.685748	0.675152	0.572326	0.415172	0.665349	0.635224	0.636813	0.614478	0.563206	4
Q15561	0.468056	0.739158	0.685748	0.726871	0.641293	0.706067	0.793073	0.771425	0.739182	0.695324	0.705251	7
Q9BUZ4	0.50153	0.332112	0.516005	0.762713	0.732595	0.686208	0.832976	0.639109	0.714953	0.710658	0.722974	5
Q96PN8	0.494076	0.74163	0.604566	0.791704	0.628028	0.714801	0.787061	0.821921	0.739339	0.756811	0.710248	9
Q5T7W7	0.528366	0.65062	0.554272	0.633957	0.526096	0.655682	0.754926	0.754851	0.609066	0.660453	0.685061	7
P40222	0.48157	0.663783	0.61635	0.765366	0.730744	0.672478	0.789396	0.824507	0.874727	0.790178	0.70735	10
Q8N3L3	0.468056	0.7709	0.597943	0.744377	0.661647	0.61423	0.775843	0.74997	0.700479	0.819043	0.677194	9
Q99757	0.468056	0.576185	0.564929	0.752451	0.660251	0.654876	0.761489	0.715864	0.726479	0.771003	0.682582	9
Q548N1	0.468056	0.672891	0.519489	0.722214	0.457392	0.370757	0.687536	0.681636	0.632525	0.596589	0.598098	4
Q9UK41	0.468056	0.556424	0.51256	0.7163	0.52367	0.370757	0.687536	0.788123	0.632525	0.646296	0.746013	4
Q9Y3C0	0.48157	0.650636	0.630069	0.704619	0.749899	0.616671	0.667469	0.705521	0.68751	0.769856	0.677569	8
Q15007	0.468056	0.565295	0.50079	0.776317	0.49252	0.428749	0.822184	0.553646	0.608393	0.780995	0.4736	4
Q9WMX2	0.468056	0.580954	0.558682	0.801283	0.662045	0.540218	0.761431	0.762082	0.696809	0.742972	0.669103	9
P48047	0.443142	0.33016	0.551718	0.768284	0.693955	0.58592	0.665349	0.675772	0.728673	0.718738	0.671294	5
Q9P1Z2	0.443142	0.332469	0.551718	0.692012	0.556227	0.391228	0.617697	0.66256	0.610612	0.640009	0.607529	5
P51946	0.527119	0.623212	0.551718	0.755545	0.507396	0.665802	0.755537	0.68866	0.667755	0.703988	0.695978	7
Q9H3R5	0.443142	0.371865	0.755389	0.719932	0.626566	0.66831	0.660139	0.654944	0.594925	0.644803	0.635853	5
Q96MT8-3	0.443142	0.574322	0.551718	0.68782	0.633247	0.41417	0.731457	0.726263	0.654951	0.695606	0.628536	4
Q9UBC2-3	0.458999	0.33016	0.551718	0.489795	0.319377	0.354941	0.514223	0.34505	0.404794	0.340877	0.390485	1
Q8IYI6	0.477369	0.60338	0.944109	0.734571	0.603351	0.639347	0.732042	0.707049	0.717336	0.683632	0.663649	7
Q8IZT9	0.443142	0.33016	0.551718	0.689582	0.494823	0.367529	0.587337	0.42662	0.543192	0.536212	0.492462	1
O75146-2	0.443142	0.33016	0.551718	0.587173	0.406952	0.58592	0.588336	0.599823	0.455969	0.579342	0.513887	3
Q8IY31	0.443142	0.6168	0.551718	0.63428	0.505176	0.768139	0.665349	0.591768	0.492428	0.610218	0.584747	4
P04259	0.443142	0.33016	0.671411	0.763149	0.355617	0.58592	0.667128	0.584014	0.592083	0.590549	0.664284	3
Q9NPJ6	0.443142	0.550347	0.671411	0.757968	0.631425	0.697694	0.665681	0.675985	0.721352	0.700519	0.689662	7
Q9GZM8	0.443142	0.698618	0.61635	0.775297	0.729102	0.767763	0.717613	0.704553	0.769806	0.774553	0.723483	9
Q9BZD4	0.443142	0.33016	0.551718	0.531401	0.200477	0.383728	0.507203	0.383668	0.293535	0.44381	0.385171	1
Q96KQ4	0.443142	0.717234	0.790889	0.779769	0.617632	0.604305	0.634042	0.700506	0.705072	0.67703	0.751267	7
Q6ZNE9	0.443142	0.687185	0.551718	0.747755	0.709154	0.680999	0.633581	0.718418	0.708511	0.672942	0.559352	8
Q86XK3	0.443142	0.50908	0.551718	0.673966	0.544159	0.587102	0.520506	0.679494	0.608721	0.649011	0.499249	3
Q6I9Y2	0.443142	0.501992	0.551718	0.58961	0.276894	0.464982	0.652982	0.307921	0.507477	0.55596	0.517535	1
Q15025	0.443142	0.578016	0.669182	0.954703	0.626374	0.751549	0.863243	0.852139	0.697742	0.795182	0.748884	10
Q05BL1	0.525076	0.746586	0.551718	0.843226	0.77462	0.721987	0.77972	0.819085	0.831372	0.84241	0.730323	10
Q13625-3	0.527119	0.493121	0.551718	0.7449	0.572951	0.556261	0.735338	0.672493	0.646516	0.651388	0.693004	4
O95229	0.443142	0.574355	0.551718	0.677167	0.4067	0.66296	0.760775	0.720075	0.378713	0.659292	0.670577	4
Q05BQ5	0.319392	0.233748	0.385851	0.523846	0.389211	0.382927	0.641649	0.373478	0.492208	0.346875	0.468707	2
P02654	0.053678	0.671238	0.553235	0.758676	0.585803	0.504155	0.727506	0.683697	0.678772	0.621629	0.460309	6
P55056	0.053678	0.517951	0.252107	0.661837	0.429249	0.477877	0.687298	0.560755	0.539183	0.553738	0.595976	3
O76071	0.053678	0.516907	0.447381	0.644259	0.53216	0.549056	0.526648	0.596073	0.547998	0.53481	0.38069	3
Q13363-2	0.355214	0.472789	0.4386	0.68928	0.400767	0.518574	0.628054	0.616034	0.564485	0.612347	0.604186	3
Q9BSU1	0.355214	0.525269	0.431004	0.511561	0.557143	0.488641	0.56133	0.614547	0.54963	0.435153	0.573998	3
Q96B67	0.493306	0.630432	0.563135	0.725392	0.712951	0.624392	0.67091	0.734832	0.721991	0.776654	0.672214	8
Q6PI77	0.493306	0.697359	0.583028	0.735215	0.610885	0.709295	0.754965	0.790788	0.629275	0.772678	0.663597	9
Q96CA5	0.493306	0.404772	0.523768	0.764801	0.611937	0.728548	0.887585	0.714474	0.718199	0.701935	0.808096	5
Q9H6J7-2	0.493306	0.4952	0.442304	0.676606	0.56875	0.589323	0.567412	0.598804	0.560198	0.614005	0.397138	5
Q9NRI5-2	0.493306	0.700515	0.591833	0.7863	0.632182	0.68375	0.792543	0.736401	0.698881	0.770263	0.723438	9
Q92782-2	0.493306	0.719979	0.587763	0.803441	0.747623	0.730928	0.754744	0.747593	0.772731	0.704223	0.625473	9
Q14192	0.502463	0.738938	0.503594	0.806819	0.651329	0.983026	0.766941	0.958988	0.759105	0.753617	0.935243	10
P53539	0.493306	0.590441	0.442527	0.763836	0.592615	0.685742	0.731164	0.700664	0.611947	0.621379	0.648615	9
Q6ZU52	0.493306	0.76195	0.57958	0.808175	0.77158	0.696792	0.774562	0.725371	0.792643	0.748386	0.515034	9
Q6A162	0.65928	0.835685	0.848178	1.01915	0.883262	0.852903	0.921561	0.945396	0.890784	0.932854	0.865253	10
P52954	0.493306	0.589467	0.562655	0.793241	0.625774	0.457008	0.871458	0.707044	0.646811	0.615313	0.709136	4
Q9NR12	0.507512	0.619848	0.580035	0.642711	0.735134	0.800962	0.905514	0.80401	0.740061	0.818342	0.743069	9
Q99471	0.493306	0.822654	0.699426	0.755725	0.87922	0.763246	0.797203	0.807353	0.884976	0.874062	0.73138	10
Q96DT7-3	0.493306	0.332877	0.450141	0.627638	0.295151	0.586014	0.588636	0.52598	0.421019	0.564347	0.586616	5
Q9NZV7	0.493306	0.545376	0.519422	0.719409	0.502601	0.703433	0.477315	0.769734	0.496882	0.748369	0.655173	4
O60304	0.493306	0.679192	0.553197	0.764304	0.759763	0.663642	0.59753	0.705107	0.728921	0.701867	0.464875	8
Q9NQZ8	0.493306	0.574308	0.550239	0.72447	0.581418	0.649373	0.80954	0.637568	0.617509	0.611866	0.639725	5
Q9UGI0	0.50786	0.733913	0.564887	0.820054	0.734898	0.787258	0.862875	0.818586	0.767214	0.862496	0.770253	10
P07858	0.226964	0.674327	0.503481	0.60426	0.399438	0.401495	0.718999	0.493446	0.482732	0.560981	0.465054	1
P68104	0.226964	0.233589	0.448813	0.587575	0.582683	0.601817	0.700313	0.619721	0.69297	0.647408	0.606216	3
Q9NRZ5	0.294945	0.501336	0.432457	0.628093	0.446374	0.5782	0.582997	0.624865	0.577826	0.572113	0.585035	3
P27449	0.294945	0.462365	0.513694	0.671643	0.511682	0.624557	0.547921	0.648077	0.572689	0.589776	0.587884	3
Q07817	0.294945	0.502014	0.426607	0.670015	0.495647	0.438144	0.507563	0.597164	0.553906	0.713907	0.65156	3
O15155	0.294945	0.383311	0.424423	0.638453	0.521046	0.546285	0.591777	0.610761	0.582283	0.684387	0.604896	3
P09871	0.294945	0.508975	0.33591	0.628161	0.414882	0.327036	0.524217	0.502565	0.385881	0.508543	0.289141	1
O14523	0.294945	0.596038	0.595963	0.617086	0.61246	0.51841	0.570207	0.611356	0.599334	0.633453	0.685067	4
Q8NHW4	0.294945	0.430922	0.513694	0.543042	0.553431	0.412108	0.570038	0.584306	0.533503	0.539207	0.534591	3
Q8NHS1	0.294945	0.437103	0.360034	0.522166	0.468104	0.554922	0.532505	0.592738	0.569555	0.602109	0.44716	3
Q96MX0	0.294945	0.591428	0.447645	0.687009	0.516891	0.57681	0.524541	0.501243	0.609923	0.55495	0.495664	3
Q9BUN8	0.294945	0.52865	0.427328	0.533805	0.326486	0.549146	0.610652	0.630453	0.715547	0.6641	0.572464	3
Q96LL9	0.294945	0.374107	0.42848	0.624906	0.485025	0.406319	0.545147	0.567597	0.535219	0.554741	0.419624	1
Q9UKR5	0.294945	0.475117	0.355204	0.737052	0.525713	0.575028	0.644693	0.610921	0.603235	0.571759	0.560012	3
Q96D05-2	0.294945	0.518978	0.425265	0.583993	0.3819	0.478359	0.539676	0.554248	0.47315	0.553197	0.53764	1
Q01740	0.294945	0.421377	0.397845	0.578796	0.42332	0.512714	0.452401	0.52451	0.489899	0.444978	0.303742	1
Q9BWH2	0.294945	0.480797	0.415231	0.621418	0.478907	0.541906	0.546816	0.591126	0.627382	0.561345	0.585549	3
Q9H2F3	0.294945	0.679798	0.530525	0.74907	0.715884	0.665746	0.777486	0.800324	0.678878	0.784367	0.730786	6
P11215	0.294945	0.414838	0.463724	0.619351	0.624831	0.504196	0.697478	0.653025	0.682925	0.626249	0.563948	5
Q68G75	0.294945	0.463278	0.40977	0.478625	0.287398	0.668482	0.523484	0.562918	0.380936	0.451957	0.54558	1
Q9UIQ6-2	0.294945	0.457449	0.42875	0.663432	0.506989	0.533949	0.620765	0.618506	0.561076	0.580696	0.586738	3
O75425	0.294945	0.479624	0.446291	0.575484	0.460968	0.403564	0.448824	0.55391	0.54895	0.524894	0.508143	1
O43639	0.299473	0.676493	0.545893	0.723554	0.663972	0.598386	0.766327	0.818267	0.751072	0.827524	0.695814	6
Q8N912	0.294945	0.537746	0.526379	0.623871	0.504659	0.593675	0.578875	0.650154	0.626741	0.621407	0.44216	3
Q9Y5Y5	0.294945	0.511105	0.436766	0.717183	0.382899	0.582354	0.56866	0.665724	0.561956	0.588753	0.428559	3
Q01453	0.294945	0.516389	0.500657	0.785976	0.732191	0.552497	0.442256	0.616814	0.593388	0.57082	0.592833	4
O60831	0.294945	0.494479	0.432678	0.612215	0.485425	0.471937	0.649971	0.606758	0.514992	0.551428	0.49805	3
O75396	0.294945	0.474678	0.415527	0.64395	0.510276	0.465167	0.570511	0.578737	0.556636	0.610991	0.554598	3
Q9Y6D0	0.294945	0.546446	0.470193	0.618212	0.624803	0.603127	0.531633	0.624716	0.636794	0.62672	0.523307	4
O75920	0.294945	0.414838	0.252107	0.599618	0.253215	0.499755	0.522724	0.576246	0.541372	0.50688	0.434495	2
Q9Y6X1	0.294945	0.484733	0.355204	0.650382	0.527216	0.524914	0.522906	0.621977	0.59569	0.604487	0.579234	3
O95562	0.294945	0.630321	0.499261	0.714382	0.590354	0.474886	0.56846	0.647272	0.599413	0.538875	0.518497	4
Q9H9B4	0.294945	0.48127	0.439582	0.628264	0.43573	0.474357	0.522724	0.551627	0.528014	0.550547	0.538567	3
Q9BWM7	0.294945	0.448664	0.469495	0.69111	0.502845	0.564758	0.717976	0.676699	0.640793	0.617074	0.558991	3
Q96AG3	0.294945	0.501336	0.442609	0.706068	0.286924	0.646739	0.581582	0.572748	0.564673	0.52401	0.446966	3
Q9UHI5	0.294945	0.736695	0.542638	0.723967	0.69033	0.713851	0.769415	0.777424	0.793333	0.738047	0.715153	6
Q0VAQ4	0.294945	0.658193	0.49661	0.639601	0.526169	0.560058	0.667038	0.613034	0.646108	0.607225	0.551891	3
B2RUZ4	0.294945	0.652254	0.451745	0.612859	0.572967	0.586025	0.6543	0.604426	0.616286	0.580593	0.566989	3
P02808	0.294945	0.489152	0.411525	0.517637	0.263005	0.451561	0.53348	0.558941	0.499572	0.590846	0.425114	3
Q13277	0.294945	0.374107	0.695497	0.655958	0.453809	0.61428	0.627203	0.575892	0.517669	0.591469	0.605231	3
Q13190	0.294945	0.601823	0.510007	0.775696	0.542271	0.566109	0.743416	0.717437	0.578381	0.666117	0.717043	6
P57105	0.294945	0.473389	0.4207	0.562972	0.419774	0.420864	0.580945	0.60042	0.565664	0.542565	0.468404	3
Q9BXJ8	0.294945	0.45211	0.451741	0.612027	0.476799	0.336738	0.558252	0.595995	0.600881	0.554652	0.555241	3
A0PK00	0.294945	0.449983	0.471957	0.700572	0.580368	0.599613	0.561261	0.693944	0.61932	0.655065	0.57859	3
Q9BTD3	0.294945	0.532447	0.473294	0.785545	0.320785	0.595564	0.462362	0.626727	0.626741	0.616106	0.674586	4
Q5BJH2-2	0.294945	0.449983	0.432132	0.628855	0.544663	0.508771	0.535285	0.639649	0.622933	0.613616	0.572461	3
Q9NRX6	0.294945	0.474128	0.425714	0.635908	0.528523	0.595212	0.632289	0.593292	0.561449	0.561142	0.531239	3
Q96HH6	0.294945	0.495863	0.414108	0.719616	0.433167	0.518489	0.544773	0.590832	0.497941	0.57619	0.460143	3
Q8N511	0.294945	0.481771	0.252107	0.621577	0.253215	0.336738	0.56463	0.587385	0.398175	0.576122	0.546858	2
Q9BTX3	0.294945	0.516915	0.464054	0.718935	0.508647	0.641022	0.73872	0.641849	0.612627	0.622003	0.558005	3
Q8NBD8	0.294945	0.488863	0.532128	0.56062	0.506392	0.475795	0.648084	0.588654	0.599032	0.578392	0.519908	3
O95807	0.294945	0.189553	0.410924	0.55216	0.52303	0.506747	0.522724	0.545866	0.431117	0.496594	0.501489	2
Q6PI78	0.294945	0.523564	0.252107	0.628544	0.461734	0.511744	0.753621	0.612116	0.594744	0.623679	0.585017	3
Q6ZT21	0.294945	0.536213	0.42107	0.641	0.592353	0.53129	0.608602	0.553769	0.540984	0.598787	0.60023	3
Q6ZUI0	0.294945	0.504793	0.463524	0.617647	0.416642	0.382002	0.676421	0.605485	0.556576	0.542816	0.649035	3
A0AVG3	0.294945	0.477676	0.431809	0.591799	0.395125	0.512781	0.486988	0.545572	0.593448	0.539817	0.475115	1
O60636	0.294945	0.640712	0.513694	0.745662	0.705904	0.717143	0.60789	0.673233	0.666543	0.693973	0.61741	6
Q9NYZ1	0.294945	0.467778	0.252107	0.68463	0.378009	0.428356	0.481235	0.510909	0.506872	0.585514	0.598301	2
Q9Y5Z9	0.294945	0.509601	0.440705	0.740975	0.487001	0.481761	0.590623	0.597983	0.643242	0.641578	0.553021	3
O75379	0.294945	0.482224	0.423443	0.696023	0.509647	0.522508	0.575911	0.605108	0.585492	0.590547	0.580487	3
Q9UEU0	0.294945	0.383311	0.440009	0.713577	0.493861	0.427132	0.554894	0.689202	0.516272	0.64561	0.612318	3
Q9BSR8	0.294945	0.498951	0.428399	0.689208	0.399192	0.425419	0.552307	0.559297	0.602451	0.650731	0.55605	3
Q15848	0.235243	0.457537	0.30417	0.750456	0.623566	0.530397	0.66943	0.679524	0.62151	0.662014	0.596789	3
Q96HD9	0.185974	0.677531	0.53185	0.698377	0.614595	0.644791	0.559277	0.678578	0.615214	0.776159	0.511953	4
Q68J44	0.185974	0.574289	0.495586	0.700668	0.569429	0.628702	0.717189	0.618849	0.659051	0.608595	0.784595	3
Q9H0W9	0.480231	0.555806	0.61458	0.542215	0.716007	0.385828	0.605799	0.718398	0.7379	0.731385	0.414048	8
Q9H257	0.480231	0.595056	0.613614	1.04888	0.647693	0.753735	0.773794	0.949112	0.947318	0.732094	0.719578	10
Q96GN5	0.480231	0.689722	0.595664	0.752048	0.631967	0.68524	0.855189	0.895512	0.868961	0.883243	0.753262	10
Q53EZ4	0.480231	0.647468	0.659233	0.733609	0.714069	0.661839	0.713245	0.781404	0.756242	0.768437	0.595608	7
Q9NX63	0.480231	0.730849	0.685748	0.803288	0.805875	0.652906	0.741236	0.776681	0.778676	0.84326	0.60579	10
Q9UER7	0.480231	0.675448	0.597674	0.822417	0.696446	0.733546	0.871093	0.953846	0.759593	0.818601	0.73107	10
Q9Y295	0.480231	0.406994	0.439374	0.679932	0.516569	0.543764	0.629237	0.507532	0.246356	0.583665	0.506887	3
Q14240	0.480231	0.592843	0.475505	0.568945	0.458192	0.518659	0.380193	0.632331	0.611519	0.661285	0.470387	3
Q9H5Z6	0.480231	0.633081	0.57826	0.771079	0.682762	0.74356	0.782609	0.804893	0.722084	0.708669	0.701526	9
Q32MH5	0.480231	0.530451	0.46314	0.61829	0.4606	0.62595	0.665349	0.669305	0.455969	0.658582	0.613396	4
Q8TES7-6	0.480231	0.68426	0.685748	0.758258	0.646814	0.727954	0.766447	0.709042	0.72746	0.690657	0.706464	7
Q96NE9	0.480231	0.326321	0.483749	0.670547	0.577409	0.730953	0.623143	0.731523	0.773665	0.695308	0.390427	4
Q08AF8	0.480231	0.501988	0.488581	0.618493	0.567089	0.444673	0.723118	0.650843	0.645911	0.598146	0.620873	4
Q6PJG3	0.480231	0.645682	0.685748	0.632899	0.385204	0.590172	0.665349	0.613787	0.50911	0.582563	0.563206	4
P25791	0.480231	0.768044	0.393886	0.833485	0.825889	0.788204	0.796654	0.851025	0.82642	1.00986	0.815959	10
Q8NDC4	0.494824	0.373991	0.275572	0.717341	0.576842	0.593916	0.703219	0.60937	0.648289	0.557636	0.51614	3
Q9UGY1	0.480231	0.385802	0.461366	0.65602	0.523215	0.630526	0.697115	0.676712	0.661203	0.635147	0.591431	5
Q15154	0.480231	0.480802	0.48746	0.619147	0.49322	0.373335	0.582152	0.654441	0.482106	0.635754	0.512322	3
Q8IXK0	0.480231	0.639777	0.604184	0.916793	0.821881	0.822318	0.835409	0.758254	0.726408	0.775484	0.704313	10
Q9UGP5-2	0.480231	0.154303	0.5112	0.707991	0.582062	0.678471	0.709447	0.707436	0.625139	0.703919	0.65961	5
Q9NUL5	0.480231	0.87815	0.685748	0.963238	0.665733	1.31827	0.718999	0.703534	0.685072	0.702299	0.643132	10
Q16385	0.480231	0.544357	0.530471	0.667709	0.43775	0.702747	0.779082	0.666104	0.508672	0.583825	0.669113	4
Q99909	0.480231	0.664775	0.51471	0.747478	0.528371	0.533665	0.638415	0.570808	0.617951	0.627036	0.425398	4
O95985	0.480231	0.633081	0.560274	0.604988	0.566941	0.751406	0.723466	0.647459	0.731042	0.617942	0.471349	7
O94972	0.480231	0.607492	0.558663	0.713469	0.585047	0.640846	0.8176	0.784551	0.609676	0.673003	0.76628	7
Q5W5X9	0.480231	0.517384	0.486808	0.687882	0.568555	0.384131	0.70161	0.616563	0.631436	0.577128	0.583972	4
P61964	0.480231	0.546709	0.340604	0.713149	0.738065	0.806849	0.656261	0.675704	0.639733	0.650181	0.547444	4
P98170	0.480231	0.606686	0.366961	0.732545	0.635837	0.631955	0.669956	0.681291	0.652237	0.693643	0.840681	9
Q8N5A5	0.480231	0.375857	0.518344	0.927867	0.661453	0.733786	0.748468	0.691581	0.722674	0.742448	0.89453	5
Q15973	0.480231	0.76532	0.736483	0.792818	0.718489	0.750082	0.687252	0.775826	0.788849	0.795444	0.703729	10
O95125	0.480231	0.533169	0.475792	0.733213	0.53864	0.59664	0.731458	0.650593	0.454801	0.634425	0.582471	4
P17036	0.480231	0.310542	0.456652	0.652993	0.624963	0.450627	0.668974	0.616609	0.693246	0.60784	0.637313	5
A0A0S2Z5X4	0.480231	0.684958	0.685748	0.783991	0.67476	0.7302	0.771332	0.776249	0.669762	0.74908	0.658453	9
Q3KQV3	0.480231	0.54659	0.575446	0.768122	0.547205	0.763758	0.755434	0.837339	0.722091	0.741012	0.698206	9
Q15696	0.480231	0.300431	0.438159	0.617103	0.4846	0.510247	0.505664	0.440651	0.53342	0.521831	0.597627	3
O43309	0.480231	0.510151	0.471793	0.636278	0.490015	0.683582	0.673241	0.730599	0.664158	0.681026	0.646616	4
A8K932	0.480231	0.410263	0.450705	0.696581	0.570374	0.623397	0.492162	0.634357	0.668559	0.660669	0.494344	3
P03410	0.480231	0.575062	0.52302	0.698978	0.608547	0.577442	0.71249	0.643135	0.639935	0.631405	0.453319	4
Q9BW62	0.134287	0.634748	0.486251	0.612623	0.569339	0.630734	0.836435	0.604214	0.512739	0.707051	0.627323	6
P16104	0.277078	0.513627	0.340604	0.581328	0.487184	0.453627	0.649037	0.567873	0.531904	0.520996	0.472629	3
P05412	0.277078	0.695363	0.283733	0.785986	0.677665	0.761972	0.740776	0.737651	0.775674	0.82126	0.682942	6
Q9UQF2	0.277078	0.273965	0.45604	0.530356	0.574505	0.372082	0.592606	0.599862	0.522184	0.556122	0.534436	3
Q9Y6W6	0.277078	0.628412	0.539526	0.703591	0.652958	0.671991	0.628294	0.64642	0.643817	0.647164	0.454518	4
Q01094	0.248093	0.276244	0.122974	0.728693	0.560083	0.580601	0.716637	0.488515	0.602858	0.585696	0.662275	3
Q9BSI4	0.248093	0.624785	0.510563	0.652716	0.673701	0.580301	0.660687	0.716092	0.728324	0.741013	0.576423	4
Q719H9	0.374822	0.593022	0.538813	0.721757	0.630146	0.661844	0.683785	0.6426	0.625551	0.688783	0.625197	7
Q8TAC2	0.374822	0.489484	0.419249	0.506438	0.448972	0.477825	0.554536	0.439206	0.481092	0.581457	0.476512	1
Q8WWY6	0.374822	0.568828	0.430682	0.768991	0.74657	0.725671	0.734407	0.689931	0.778675	0.690789	0.654529	9
O75971-2	0.374822	0.508536	0.445505	0.671846	0.50752	0.408047	0.716733	0.595703	0.569297	0.64431	0.608537	3
Q96N21	0.374822	0.731977	0.583211	0.796969	0.681658	0.748418	0.820877	0.800156	0.762527	0.851226	1.05805	10
O43617	0.374822	0.47841	0.429662	0.640823	0.321242	0.565437	0.55949	0.405066	0.541521	0.556742	0.485803	1
Q9BRT2	0.374822	0.441319	0.430682	0.584463	0.560449	0.554683	0.552899	0.474896	0.502923	0.428381	0.526836	3
P54274-2	0.121282	0.648511	0.29631	0.755879	0.668309	0.695023	0.761957	0.717724	0.703214	0.697983	0.627365	6
Q08043	0.364828	0.678843	0.685748	0.732663	0.602074	0.631913	0.683996	0.660676	0.662304	0.658174	0.643913	7
Q96HB5	0.364828	0.785355	0.685748	0.867526	0.824489	0.849742	0.891918	0.830212	0.830823	0.890513	0.778171	10
P33240	0.364828	0.65062	0.565009	0.744635	0.53634	0.705828	0.734884	0.696377	0.678646	0.697613	0.712342	7
Q9H0L4	0.364828	0.571679	0.533847	0.709519	0.574702	0.818885	0.604272	0.584154	0.684884	0.737043	0.659863	7
Q9UI47-2	0.364828	0.6015	0.627984	0.78471	0.626403	0.609453	0.750602	0.770183	0.714632	0.751767	0.679649	7
Q9H596	0.364828	0.655136	0.772537	0.728536	0.512797	0.573537	0.848439	0.62961	0.558999	0.628345	0.674616	7
Q8IVS8	0.364828	0.686554	0.688725	0.765432	0.658509	0.730118	0.827833	0.750217	0.683719	0.761973	0.722262	6
Q96NT3-2	0.364828	0.723869	0.337126	0.766524	0.644137	0.713381	0.763904	0.661674	0.682721	0.706288	0.676673	6
O43593	0.364828	0.650925	0.560969	0.788363	0.480964	0.700961	0.680495	0.60869	0.678879	0.710849	0.508589	4
O75716	0.364828	0.71884	0.594235	0.805545	0.672632	0.745942	0.811322	0.795768	0.74541	0.794138	0.729732	6
Q15915	0.364828	0.700417	0.861758	0.805495	0.661243	0.705946	0.718374	0.753396	0.899505	0.763603	0.782898	10
A2BDD9	0.40101	0.547234	0.566623	0.681605	0.491776	0.642068	0.641229	0.735506	0.655657	0.714753	0.636413	4
Q52MB2	0.40101	0.588902	0.46173	0.656226	0.479593	0.638013	0.715928	0.381806	0.60382	0.573445	0.605628	3
O75791	0.40101	0.559557	0.47605	0.573309	0.581766	0.475199	0.704531	0.752399	0.660786	0.689109	0.635205	4
Q16236	0.190702	0.778627	0.442318	0.684857	0.592387	0.589164	0.655794	0.714808	0.613923	0.775557	0.676373	6
P52292	0.17929	0.561409	0.499594	0.731954	0.643475	0.519962	0.729232	0.676455	0.680331	0.668851	0.806165	3
O60684	0.17929	0.357703	0.511946	0.700166	0.65431	0.521696	0.610043	0.637549	0.668552	0.559172	0.294956	3
Q9HB20	0.17929	0.254295	0.376032	0.622089	0.367007	0.357475	0.547185	0.543604	0.470418	0.557289	0.333702	2
P60370	0.266962	0.66899	0.539154	1.03449	0.684413	0.737024	0.873991	0.710708	0.684421	0.683842	0.702935	9
P60411	0.266962	0.772088	0.539154	0.847051	0.76799	1.17744	0.825093	0.833778	0.860951	0.793394	0.734168	10
A0A087WZT3	0.266962	0.633156	0.505465	0.661862	0.557567	0.672721	0.789319	0.573741	0.634814	0.658012	0.662678	6
P60412	0.266962	0.64865	0.554627	0.735066	0.633853	0.72577	0.757534	0.670105	0.675928	0.681486	0.681056	6
P60371	0.266962	0.594681	0.516396	0.754605	0.620915	0.612726	0.758164	0.692712	0.620808	0.664974	0.654677	6
Q9BYR9	0.308042	0.709161	0.552411	0.722101	0.644514	0.69062	0.742669	0.716189	0.664819	0.697218	0.685091	6
Q8WV44	0.266962	0.607261	0.505843	0.763469	0.672871	0.7838	0.863752	0.845426	0.771662	0.774296	0.748854	6
P17027	0.266962	0.645849	0.685748	0.653355	0.574465	0.648485	0.597596	0.652577	0.686346	0.661575	0.716848	7
P55060	0.290896	0.718652	0.552411	0.575061	0.634401	0.465326	0.702428	0.548951	0.620311	0.504662	0.419389	3
Q14974	0.290896	0.718652	0.552411	0.729045	0.567587	0.648485	0.583399	0.649982	0.639509	0.669459	0.604552	4
Q07627	0.429035	0.796623	0.669788	0.798611	0.676415	0.766125	0.823269	0.794587	0.763383	0.7924	0.736246	10
Q9BYR6	0.290896	0.73493	0.684758	0.749512	0.637822	0.59424	0.760013	0.68671	0.655821	0.701982	0.677737	7
Q8NI22	0.290896	0.697887	0.552411	0.702319	0.451873	0.479199	0.777166	0.62687	0.61776	0.650957	0.404969	4
P0DPK4	0.290896	0.792147	0.730096	0.811241	0.695802	0.790607	0.829532	0.800841	0.79647	0.782572	0.751173	10
O15162	0.290896	0.859376	0.566226	0.894795	0.625007	0.696913	0.639273	0.659339	0.639226	0.685246	0.728487	7
O60238	0.354674	0.51962	0.468302	0.70734	0.533953	0.499799	0.688799	0.598474	0.547952	0.572446	0.417923	3
P25025	0.354674	0.496195	0.500657	0.581363	0.466249	0.515653	0.576825	0.597468	0.560661	0.541628	0.477458	3
Q15125	0.354674	0.67521	0.625643	0.733775	0.627585	0.609319	0.70178	0.751106	0.65639	0.659121	0.620731	7
Q8TBP5	0.354674	0.495617	0.383873	0.662237	0.531109	0.422922	0.583757	0.555824	0.559413	0.596477	0.492928	1
Q96KR6	0.354674	0.686021	0.548114	0.691524	0.649056	0.518074	0.617418	0.654039	0.663682	0.662974	0.542621	4
Q9NS71	0.354674	0.362921	0.429955	0.506745	0.465996	0.680547	0.633136	0.592243	0.525221	0.529364	0.602938	3
Q9UM44	0.354674	0.651906	0.507109	0.570025	0.471355	0.387341	0.601443	0.485887	0.497879	0.486957	0.398431	1
P32942	0.354674	0.54566	0.445426	0.610567	0.432794	0.34208	0.522534	0.523806	0.464276	0.524849	0.362126	1
O95279	0.354674	0.593012	0.407859	0.752993	0.592454	0.480268	0.671072	0.60921	0.617219	0.624403	0.598846	3
O00623	0.354674	0.483382	0.383127	0.57544	0.456863	0.369753	0.629171	0.570231	0.538324	0.637814	0.509559	3
O14684	0.354674	0.467395	0.434819	0.655322	0.530317	0.410521	0.56991	0.529809	0.54581	0.577428	0.40806	1
Q86VR2	0.354674	0.564828	0.515958	0.717846	0.624554	0.690563	0.630892	0.65291	0.64154	0.680117	0.831479	7
Q9NY72	0.354674	0.660348	0.523103	0.69539	0.513024	0.60715	0.640217	0.61526	0.592348	0.59534	0.979103	7
P30825	0.354674	0.576074	0.359491	0.638697	0.556777	0.520017	0.582083	0.571393	0.57221	0.626342	0.557178	3
Q8TBB6	0.354674	0.512069	0.430608	0.65718	0.486456	0.467621	0.431813	0.555987	0.569781	0.554018	0.469187	3
P27105	0.354674	0.71647	0.76711	0.849816	0.764614	0.767671	0.55465	0.726769	0.720147	0.711267	0.630257	7
Q8N205	0.354674	0.659039	0.590777	0.711016	0.534676	0.641303	0.757836	0.663987	0.588371	0.637374	0.636105	4
Q8N205-2	0.354674	0.418189	0.427019	0.611509	0.29974	0.602392	0.690987	0.596568	0.585252	0.59877	0.508556	3
Q8TBG9	0.354674	0.428478	0.355204	0.622553	0.475692	0.54808	0.499969	0.465429	0.472121	0.478225	0.288253	1
Q96G27	0.354674	0.494335	0.464576	0.637236	0.610335	0.372431	0.642162	0.617237	0.595878	0.645878	0.473611	3
P05813	0.341912	0.623287	0.52114	0.733795	0.584757	0.563844	0.709176	0.65083	0.60615	0.619064	0.637819	4
Q6PKX4	0.341912	0.596056	0.539704	0.74476	0.594798	0.685141	0.707519	0.707344	0.67558	0.577554	0.707385	7
Q13480	0.351011	0.527211	0.381581	0.792645	0.649854	0.64208	0.572781	0.743632	0.677958	0.686149	0.60517	8
P10721	0.351011	0.732497	0.241621	0.721276	0.641382	0.627979	0.477264	0.648462	0.692851	0.69326	0.679084	8
P08581	0.351011	0.415901	0.321558	0.7727	0.669156	0.731581	0.576779	0.754881	0.738112	0.677411	0.644766	8
P42681	0.351011	0.356972	0.423043	0.653886	0.57549	0.644143	0.705963	0.697883	0.619692	0.688504	0.673494	5
P46937	0.351011	0.364673	0.527607	0.733746	0.899597	0.680974	0.704369	0.858622	0.894562	0.929868	0.618855	8
Q5TD97	0.414829	0.749393	0.603246	0.742183	0.670008	0.748498	0.745478	0.902175	0.874425	0.867066	0.696477	10
Q9BYR3	0.414829	0.670815	0.579926	0.747148	0.448054	0.705659	0.763205	0.691736	0.593201	0.678897	0.764607	7
Q3LI64	0.414829	0.66971	0.697804	0.802803	0.642339	0.720182	0.774937	0.759148	0.841702	0.769089	0.684493	10
P34810	0.445572	0.487458	0.482303	0.539684	0.487098	0.33769	0.580543	0.570716	0.674085	0.603016	0.543139	3
P32320	0.445572	0.715879	0.530375	0.71317	0.597176	0.367519	0.450895	0.751279	0.702001	0.719828	0.598824	8
Q96GG9	0.445572	0.470491	0.465086	0.679657	0.685388	0.604066	0.506739	0.68848	0.648376	0.663551	0.49744	4
P54852	0.445572	0.735399	0.548365	0.665369	0.542613	0.511519	0.533165	0.771096	0.752599	0.704288	0.558202	8
Q6VB84	0.445572	0.473785	0.438492	0.620771	0.473422	0.645237	0.736943	0.672366	0.560852	0.577989	0.610128	3
Q9NZ52-2	0.445572	0.513531	0.461467	0.706373	0.579987	0.590892	0.590727	0.476811	0.525372	0.567009	0.49685	3
P29033	0.445572	0.443971	0.62862	0.617719	0.434364	0.551356	0.522724	0.650246	0.616214	0.572227	0.503852	3
Q9BZE0	0.445572	0.616998	0.65549	0.778409	0.600072	0.718516	0.72705	0.688553	0.715293	0.707945	0.729968	7
Q9Y5J3	0.445572	0.49662	0.453028	0.673187	0.569791	0.590892	0.446683	0.496125	0.543083	0.561973	0.488456	3
Q9NQ87	0.445572	0.543771	0.502233	0.759863	0.633336	0.438331	0.707069	0.689985	0.596248	0.599284	0.60971	4
Q71SY5	0.445572	0.31845	0.497505	0.726586	0.602513	0.808674	0.680519	0.6776	0.748627	0.685012	0.669756	5
Q8N3F0	0.445572	0.465696	0.460748	0.707476	0.577913	0.629803	0.649385	0.664306	0.57679	0.614409	0.523909	4
Q96DC9	0.445572	0.405011	0.522703	0.694152	0.695711	0.680896	0.711016	0.697102	0.654083	0.725707	0.662273	5
Q8TEB9	0.445572	0.395583	0.399259	0.536819	0.3698	0.455489	0.508467	0.570562	0.581211	0.498393	0.391224	1
P62979	0.445572	0.667949	0.598343	0.771929	0.740621	0.603332	0.720127	0.697929	0.760912	0.716573	0.600342	9
P14678-2	0.445572	0.663056	0.627984	0.767803	0.680746	0.683306	0.801309	0.745097	0.680036	0.736207	0.70674	7
O43759-2	0.445572	0.615589	0.537773	0.681726	0.584752	0.419416	0.730398	0.700647	0.653169	0.680367	0.507022	4
Q86VP1	0.445572	0.644284	0.563135	0.817113	0.71947	0.759111	0.72483	0.790056	0.755002	0.805549	0.680815	10
A5PKU2	0.445572	0.729384	0.577307	0.782745	0.726506	0.48827	0.617858	0.77329	0.772392	0.819812	0.563545	9
P62987	0.445572	0.357075	0.598343	0.777633	0.614146	0.606764	0.681808	0.593386	0.57381	0.594481	0.652626	5
Q5T6F2	0.445572	0.784497	0.6234	0.753478	0.705049	0.714103	0.776455	0.783125	0.800149	0.719798	0.719794	9
P57075-2	0.445572	0.732066	0.610087	0.830295	0.810424	0.708531	0.772237	0.813051	0.821891	0.816471	0.739109	10
Q9BZV1	0.445572	0.465696	0.417134	0.675265	0.553955	0.5948	0.590118	0.558676	0.579457	0.562212	0.541429	3
Q5VVQ6	0.445572	0.677531	0.598343	0.733132	0.578569	0.610952	0.678364	0.676333	0.634826	0.730338	0.557339	7
Q8N6M9	0.445572	0.486643	0.444681	0.68166	0.49403	0.590892	0.590727	0.474484	0.525372	0.531416	0.563486	3
Q7Z3S9	0.219787	0.77144	0.732205	0.812884	1.31105	1.20961	0.834214	1.19075	0.806437	1.2777	0.761518	12
P32242	0.169025	0.706442	0.658403	0.842233	0.649133	0.72622	0.792244	0.775213	0.740432	0.759407	0.720068	6
P35609	0.190424	0.575099	0.28868	0.700543	0.646884	0.561988	0.676025	0.709349	0.689733	0.725453	0.610413	3
Q8N966	0.190424	0.379926	0.28868	0.647582	0.360222	0.454899	0.60826	0.474717	0.349246	0.477632	0.397175	1
P26367	0.480805	0.685206	0.511946	0.74822	0.651396	0.710452	0.795909	0.765366	0.71979	0.904465	0.727156	9
Q8WYK0	0.371978	0.400428	0.437009	0.67009	0.391992	0.436381	0.61372	0.639664	0.641675	0.600811	0.466928	3
O95376	0.396662	0.416476	0.436317	0.678588	0.603106	0.480236	0.703115	0.633435	0.598084	0.621421	0.323004	3
Q8N8Y2	0.387329	0.685776	0.496129	0.70807	0.41495	0.587331	0.589697	0.71289	0.376364	0.629896	0.573265	4
Q9UFW8	0.423107	0.597252	0.515864	0.583816	0.596084	0.725848	0.818725	0.679853	0.639684	0.731182	0.807166	9
Q96Q77	0.490369	0.564291	0.526999	0.760595	0.707193	0.70547	0.763165	0.728623	0.7306	0.752376	0.675609	9
Q9BW66	0.41244	0.663508	0.534914	0.729211	0.594277	0.599425	0.701952	0.695321	0.658662	0.651772	0.634209	7
Q8TB03	0.507742	0.675346	0.555228	0.771677	0.728344	0.742501	0.641306	0.688493	0.710646	0.804262	0.605738	8
P49366	0.409289	0.423696	0.460643	0.751866	0.509427	0.619982	0.590113	0.652966	0.56325	0.624974	0.643836	4
Q8N9N8	0.471558	0.599728	0.545744	0.719483	0.66051	0.757068	0.745825	0.697748	0.727689	0.716603	0.76694	9
P62508-3	0.425722	0.646795	0.286681	0.621747	0.619926	0.537471	0.667375	0.690196	0.575248	0.732552	0.599572	3
O75603	0.472931	0.660755	0.705259	0.852809	0.603398	0.615879	0.718538	0.653338	0.622143	0.663039	0.631306	7
O14893	0.437265	0.654848	0.763773	0.660917	0.424837	0.540379	0.749728	0.634637	0.661972	0.630855	0.499539	4
Q6NT76	0.533117	0.643301	0.445505	0.980061	0.745049	0.720232	0.848665	0.96701	0.778202	0.858032	0.749184	10
Q9NSC5	0.537508	0.706718	0.473324	0.95133	0.884986	0.683444	0.691616	0.910374	0.969162	0.821944	0.778668	10
P31274	0.404926	0.553852	0.503407	0.721714	0.436216	0.690933	0.625935	0.666592	0.664795	0.594991	0.735242	4
Q96MP8-2	0.413113	0.694928	0.563929	0.691075	0.662009	0.674129	0.777608	0.740597	0.715121	0.745091	0.654051	9
Q9BYQ3	0.470612	0.713641	0.671661	0.773847	0.667758	0.722666	0.806198	0.818128	0.655473	0.813081	0.664599	9
Q9BYQ0	0.459779	0.643391	0.351012	0.746018	0.617482	0.654361	0.938494	0.728534	0.779867	0.741585	0.832072	9
Q9C0E8-2	0.333504	0.5235	0.494888	0.711115	0.229095	0.374358	0.514204	0.519335	0.523032	0.632562	0.460316	3
Q9BS40	0.373453	0.575312	0.449621	0.684507	0.578964	0.477107	0.422647	0.560728	0.470568	0.655177	0.554598	3
Q15691	0.419163	0.385103	0.574593	0.626477	0.484863	0.437972	0.539462	0.718052	0.664708	0.702562	0.629399	3
Q8TD10	0.475704	0.6136	0.511541	0.71111	0.628194	0.710394	0.836871	0.802928	0.707351	0.832372	0.686004	9
Q9UBB6	0.37847	0.375296	0.464186	0.704481	0.468512	0.6845	0.544766	0.550351	0.613404	0.601427	0.642352	3
Q13952-2	0.50057	0.446901	0.184406	0.738278	0.62121	0.603006	0.74548	0.622785	0.620275	0.649984	0.598176	3
Q96IV0	0.375136	0.375296	0.473753	0.571482	0.574916	0.463113	0.599276	0.624256	0.631492	0.569281	0.417863	3
Q9BT43	0.429493	0.375296	0.460522	0.756228	0.623085	0.671034	0.679339	0.626804	0.657824	0.640772	0.401105	4
P54619	0.436644	0.605119	0.534328	0.71463	0.591301	0.608802	0.75871	0.670797	0.631845	0.684698	0.653563	7
Q9UDX3	0.412942	0.659032	0.505039	0.785582	0.412989	0.554727	0.559277	0.742422	0.443226	0.719083	0.633521	4
Q01105-2	0.469275	0.597252	0.445505	0.755671	0.681366	0.709415	0.610365	0.706037	0.73961	0.670513	0.670042	8
Q5MJ68	0.333379	0.385152	0.364195	0.586286	0.291399	0.442549	0.596562	0.473925	0.45635	0.539385	0.469687	2
Q05519-2	0.371721	0.600493	0.459687	0.579703	0.583158	0.555853	0.515271	0.60627	0.637401	0.636024	0.55187	3
Q99469	0.479658	0.375296	0.504117	0.739081	0.707084	0.675395	0.693187	0.684984	0.823105	0.663339	0.618044	5
Q96FV9	0.362553	0.560248	0.426964	0.622547	0.440502	0.452927	0.616127	0.655691	0.470107	0.639265	0.619951	3
Q86UE8	0.372415	0.375296	0.427161	0.62488	0.333969	0.522283	0.641385	0.628922	0.547541	0.622085	0.461393	3
O75865-2	0.469838	0.680349	0.255743	0.666782	0.579347	0.579294	0.668371	0.691621	0.629474	0.686223	0.631568	3
Q14CS0	0.337177	0.654848	0.482417	0.677517	0.539037	0.579224	0.508763	0.628473	0.460671	0.567246	0.419818	3
O94888	0.444622	0.377759	0.480572	0.711701	0.579987	0.624735	0.68053	0.745478	0.574877	0.637033	0.529548	5
Q15642	0.440838	0.710712	0.543604	0.458242	0.71588	0.787036	0.836532	0.796852	0.790881	0.763387	0.771333	9
O95696	0.410247	0.501767	0.450007	0.669161	0.525753	0.665683	0.533746	0.681405	0.59826	0.652743	0.616358	4
P51959	0.519341	0.681783	0.57417	0.834489	0.715513	0.593232	0.712755	0.770603	0.745658	0.770068	0.616093	9
A1L4H1	0.425508	0.791813	0.685748	0.551989	0.596153	0.732177	0.663858	0.694837	0.672664	0.598433	0.504447	4
Q6QNY1	0.422874	0.624588	0.430682	0.730043	0.594255	0.65914	0.785314	0.687988	0.642429	0.682158	0.655253	9
Q96L14	0.467424	0.543382	0.636441	0.718245	0.550024	0.573434	0.724187	0.655329	0.660058	0.601149	0.673288	7
Q96EV8	0.43444	0.691645	0.627984	0.709598	0.717169	0.610816	0.660035	0.725975	0.640157	0.590252	0.555637	4
Q9UPT5-1	0.341721	0.597205	0.467099	0.680544	0.488971	0.582356	0.566753	0.630694	0.50316	0.575281	0.557985	3
Q9P086	0.311799	0.543954	0.448434	0.633107	0.443499	0.528009	0.475842	0.528473	0.504614	0.554947	0.474769	1
Q13503	0.363519	0.548549	0.45828	0.591783	0.526795	0.548805	0.620349	0.647369	0.519583	0.62593	0.490102	3
Q9NX70	0.301953	0.543382	0.432401	0.58032	0.32939	0.524752	0.475842	0.540576	0.564352	0.557622	0.400805	3
Q96BD8	0.29524	0.54504	0.45045	0.595357	0.470141	0.504523	0.5098	0.498343	0.599412	0.418784	0.274792	1
P05783	0.453633	0.788269	0.558058	0.69774	0.5719	0.626835	0.698629	0.626216	0.561487	0.672952	0.598093	7
Q7Z3B4	0.445806	0.625549	0.666466	0.753259	0.548385	0.617908	0.809177	0.71999	0.657079	0.761693	0.674526	9
Q96MA6	0.486819	0.799478	0.604044	0.815358	0.680599	0.538082	0.732169	0.685772	0.680617	0.647674	0.650721	9
Q9HC98	0.506179	0.926287	0.611812	0.732707	0.90508	0.699421	0.659059	0.672045	0.707773	0.876577	0.862571	9
Q13444	0.422815	0.749177	0.604823	0.749519	0.685546	0.721651	0.727694	0.706124	0.666628	0.67416	0.692375	9
A6NC98	0.463082	1.03905	0.612707	0.733292	0.714713	0.731985	0.722091	0.755775	0.741463	0.791172	0.612922	10
O15409	0.431942	0.692963	0.56868	0.798208	0.58123	0.70916	0.701095	0.640462	0.692993	0.648705	0.645721	7
P15407	0.489212	0.812031	0.60348	0.770569	0.720415	0.693078	0.720604	0.689021	0.719786	0.725701	0.623803	9
Q9NYB9	0.511399	0.641233	0.539998	0.762376	0.680198	0.709152	0.548229	0.756856	0.732922	0.842499	0.658387	8
Q8N2N9-4	0.410637	0.65124	0.430682	0.63246	0.604038	0.576358	0.740423	0.692281	0.637337	0.719708	0.511325	4
Q6AI12	0.399249	0.593022	0	0.404355	0.585042	0.42811	0.589593	0.634301	0.621011	0.611933	0.467673	2
A2RRN7	0.416727	0.632365	0.464025	0.726938	0.635579	0.664695	0.60344	0.731291	0.71147	0.686082	0.535619	8
Q9BWC9	0.419505	0.593022	0.500822	0.67809	0.678105	0.441412	0.76958	0.607133	0.687035	0.627711	0.600047	4
Q9UKJ5	0.487578	0.684679	0.563344	0.765574	0.741081	0.733451	0.757977	0.773078	0.854507	0.82692	0.665681	10
Q9HD42	0.475745	0.644083	0.53881	0.809521	0.669936	0.483028	0.521426	0.735326	0.706718	0.73105	0.629217	8
P49760	0.484013	0.642625	0.521691	0.72887	0.593552	0.622644	0.663402	0.716966	0.704093	0.710161	0.635364	8
P49761	0.429435	0.721554	0.370111	0.719445	0.591331	0.45774	0.568386	0.714714	0.789385	0.695944	0.764455	8
Q96DZ9	0.38693	0.65164	0.44206	0.61106	0.607708	0.497038	0.721207	0.781218	0.785179	0.766113	0.520426	8
Q5HYN5	0.447718	0.593022	0.536997	0.744761	0.607712	0.679691	0.639522	0.665947	0.670871	0.694349	0.640227	7
Q9GZU7	0.511375	0.69503	0.493702	0.721267	0.786305	0.762473	0.714421	0.744809	0.793376	0.747392	0.660436	9
P32321	0.41094	0.5527	0.498097	0.604541	0.581127	0.644863	0.61372	0.68794	0.62785	0.694135	0.618736	4
Q9H773	0.410862	0.642625	0.547289	0.688647	0.596598	0.662835	0.71249	0.698663	0.684296	0.675817	0.60913	7
Q96Q80	0.336134	0.615589	0.462551	0.691669	0.593897	0.278697	0.373543	0.575386	0.646037	0.626151	0.333574	1
Q14565	0.428542	0.593022	0.494297	0.641611	0.58867	0.630553	0.590727	0.624342	0.634275	0.64802	0.750449	4
P63172	0.483893	0.69525	0.55793	0.826813	0.693676	0.742564	0.713773	0.713812	0.728141	0.761343	0.607932	9
P63241	0.411396	0.593022	0.514339	0.683557	0.580026	0.64187	0.656924	0.660735	0.62231	0.615981	0.618446	4
Q9GZV4	0.41049	0.593022	0.523888	0.693021	0.537917	0.385199	0.723795	0.669257	0.586867	0.665446	0.475033	4
Q9NT22	0.400456	0.593022	0.519366	0.680292	0.596598	0.592671	0.695419	0.592864	0.640275	0.660477	0.580132	4
Q13158	0.431486	0.651255	0.530656	0.696791	0.582165	0.664009	0.63166	0.764404	0.784434	0.712889	0.382702	8
Q9NWS6	0.438274	0.593022	0.727399	0.629717	0.613282	0.707799	0.650033	0.686845	0.657955	0.673599	0.511545	4
Q9BPY3	0.426533	0.593022	0.474526	0.622629	0.674125	0.556411	0.467223	0.657223	0.687248	0.625922	0.575524	3
O75084	0.434919	0.620758	0.543104	0.641189	0.7629	0.595057	0.643676	0.641953	0.777095	0.755695	0.477896	8
Q5VSY0	0.399817	0.593022	0.496697	0.635669	0.695626	0.541605	0.574088	0.698777	0.727659	0.677818	0.513367	8
Q9Y3E0	0.385704	0.593022	0.46747	0.605161	0.586473	0.33769	0.716342	0.678022	0.676529	0.663048	0.154729	3
O15499	0.481997	0.62384	0.646636	0.743371	0.682687	0.685189	0.730314	0.768941	0.69539	0.739884	0.652918	7
Q96MH2	0.449643	0.678205	0.551307	0.727955	0.651593	0.750938	0.791724	0.740262	0.720344	0.789837	0.73964	9
Q8IX15-3	0.452817	0.593022	0.526943	0.729297	0.596853	0.702409	0.545579	0.669423	0.702013	0.668861	0.686887	8
O75506	0.428667	0.63838	0.548775	0.683764	0.694542	0.671051	0.678872	0.670595	0.636142	0.703417	0.582671	7
Q02535	0.454078	0.593022	0.539138	0.695424	0.699767	0.613549	0.758597	0.712867	0.724745	0.712464	0.637969	9
Q8IYA8	0.47047	0.770153	0.430682	0.784761	0.678023	0.725059	0.779478	0.800543	0.704685	0.789334	0.671028	9
Q13422	0.450565	0.656762	0.561815	0.7743	0.629103	0.698689	0.808637	0.886528	0.82463	0.804831	0.637416	10
Q8NBZ0	0.456458	0.65124	0.513013	0.744086	0.63663	0.720832	0.721568	0.743232	0.699651	0.754506	0.754728	9
Q8NC69	0.43771	0.593022	0.555887	0.694094	0.599779	0.647528	0.751092	0.691476	0.648483	0.73262	0.732781	7
Q7L273	0.507648	0.811505	0.646509	0.789693	0.718192	1.13125	0.853656	0.850868	0.937536	0.960234	0.796924	10
Q5VWX1	0.408223	0.554126	0.495546	0.685004	0.591916	0.598234	0.891526	0.681264	0.673947	0.527587	0.785527	7
O95198	0.395537	0.600387	0.499839	0.603019	0.613906	0.647399	0.809628	0.654215	0.63968	0.680098	0.571323	7
Q8IUG1	0.481348	0.746683	0.702007	0.818943	0.699198	0.752896	0.829147	0.792669	0.732144	0.773566	0.726308	10
Q9BYS1	0.446376	0.72629	0.598343	0.751414	0.638559	0.708121	0.768765	0.728525	0.702268	0.733631	0.626497	9
O95751	0.477963	0.66779	0.464025	0.753473	0.673964	0.737734	0.842632	0.80226	0.737376	0.804913	0.758845	9
P62312	0.393957	0.593022	0.504002	0.602366	0.595032	0.641189	0.673096	0.596023	0.626542	0.626588	0.425251	4
Q9NQ48	0.397913	0.593022	0.504603	0.660918	0.621414	0.641061	0.596596	0.61643	0.654043	0.707839	0.62035	4
Q13257	0.393997	0.593022	0.490078	0.584885	0.548093	0.249977	0.660654	0.65031	0.621011	0.61651	0.570824	3
P45984	0.473029	0.745189	0.413784	0.791714	0.716732	0.706472	0.71299	0.756435	0.768404	0.748536	0.699837	9
Q9UPY8	0.521177	0.648014	0.579428	0.763197	0.685694	0.729302	0.682618	0.780407	0.771147	0.727348	0.7346	9
O95983	0.407554	0.598185	0.532749	0.654909	0.655676	0.578665	0.676707	0.720065	0.701817	0.676845	0.579926	8
A0A0C4DFN3	0.420058	0.65124	0.555732	0.614455	0.650488	0.485723	0.751034	0.740061	0.683636	0.754219	0.4342	8
Q9UJV3-2	0.51669	0.819156	0.67285	0.850237	0.822697	0.795492	0.918176	0.883091	0.836653	0.892073	0.834739	10
Q9H8M7	0.381126	0.593022	0.48433	0.672607	0.619953	0.593816	0.402512	0.591099	0.621011	0.621094	0.487819	3
Q5JR59	0.556403	0.758467	0.65	0.878516	0.836519	0.840941	0.849794	0.829082	1.31865	0.868224	1.37316	12
Q8WY64	0.454793	0.751733	0.255743	0.760672	0.626172	0.627251	0.776484	0.808027	0.776516	0.792272	0.693507	9
O15049	0.413124	0.671647	0.504127	0.689309	0.637952	0.446661	0.773865	0.678005	0.679893	0.691387	0.607852	4
Q9UJ70	0.430252	0.593708	0.52067	0.791356	0.581128	0.329351	0.661053	0.6701	0.729554	0.64913	0.5299	4
Q9UJ70-2	0.4245	0.593708	0.511493	0.746432	0.635932	0.451485	0.740928	0.670418	0.677807	0.679016	0.602903	4
Q9H115	0.365724	0.601234	0.40889	0.630648	0.601117	0.453902	0.585397	0.553685	0.647214	0.615206	0.550417	3
Q92882	0.396475	0.607383	0.482056	0.600576	0.616879	0.481399	0.495267	0.713176	0.635131	0.677833	0.416125	3
P61457	0.476163	0.742086	0.534603	0.723628	0.643659	0.641061	0.43093	0.731846	0.716247	0.665507	0.699229	8
P49585	0.386365	0.621151	0.517335	0.634174	0.626797	0.558704	0.638124	0.672785	0.651891	0.666425	0.59469	4
Q5VU43	0.475334	0.656017	0.505843	0.795848	0.605066	0.695105	0.819072	0.843937	0.815301	0.722139	0.678629	10
Q5VU43-2	0.413501	0.647999	0.519119	0.707754	0.594431	0.486942	0.809801	0.662227	0.662343	0.649475	0.583772	4
P50479	0.323307	0.624543	0.437658	0.511453	0.58134	0.316741	0.433502	0.615995	0.622758	0.600307	0.233504	1
Q8WWB5	0.501453	1.00998	0.445505	0.807311	0.80026	0.742015	0.733698	0.83459	0.810955	0.890075	0.648049	10
Q8ND90	0.512414	0.774196	0.464025	0.827885	0.765019	0.699838	0.890443	0.837995	0.788616	0.836821	0.733897	10
Q9UL42	0.41937	0.593022	0.524652	0.616533	0.642402	0.726431	0.846385	0.718941	0.688678	0.705663	0.652895	9
P52435	0.41308	0.650886	0.627984	0.644966	0.596598	0.588191	0.658429	0.607418	0.638096	0.637075	0.453778	4
Q8NAV1	0.364227	0.593022	0.464211	0.651446	0.612947	0.498497	0.488824	0.634033	0.652164	0.553831	0.525003	3
Q9NZ81	0.542433	0.637	0.61458	0.896222	0.662548	0.702521	0.550868	0.68238	0.668779	0.69479	0.682967	9
P49720	0.441896	0.604315	0.503112	0.690296	0.613551	0.430887	0.596596	0.60902	0.623693	0.664208	0.521867	4
O43586	0.498618	0.605494	0.545637	0.693965	0.749952	0.689892	0.662693	0.793886	0.766442	0.81391	0.628022	8
Q9UHX1	0.432107	0.596555	0.520948	0.571437	0.653123	0.782545	0.764515	0.655731	0.676153	0.649125	0.578919	7
Q96HR9	0.446056	0.593022	0.528022	0.726099	0.879399	0.612968	0.713992	0.680242	0.635039	0.656894	0.56169	9
Q9NPQ8-4	0.423811	0.608126	0.520681	0.692571	0.620418	0.516743	0.718503	0.674422	0.679113	0.693791	0.542602	4
Q9HAT0	0.45132	0.637073	0.554206	0.72867	0.638796	0.733891	0.809077	0.740837	0.701446	0.70721	0.713205	9
Q17RB0	0.424564	0.593022	0.485122	0.598988	0.596165	0.46428	0.841445	0.655251	0.647314	0.652107	0.658258	4
Q59EK9	0.416478	0.653183	0.538073	0.652229	0.589221	0.542677	0.720349	0.712031	0.638406	0.640717	0.57601	4
Q59EK9-3	0.413624	0.593022	0.512592	0.654571	0.629287	0.50217	0.663593	0.67411	0.64199	0.671756	0.596659	4
P04271	0.461291	0.646144	0.538852	0.746039	0.702923	0.652893	0.796965	0.727409	0.715286	0.746491	0.725496	9
Q8WYJ6	0.450716	0.66244	0.50639	0.689578	0.618902	0.684178	0.443344	0.770171	0.675727	0.733896	0.644058	8
Q01105	0.396485	0.600112	0.442318	0.571979	0.593673	0.539783	0.600815	0.652461	0.6565	0.638275	0.431506	3
Q8IUQ4	0.518045	0.790255	0.651034	0.791484	1.02957	0.722187	1.11006	0.849318	0.757853	0.841538	1.0913	10
P09012	0.490666	0.671774	0.556278	0.772338	0.61766	0.705168	0.504326	0.73239	0.719337	0.733242	0.686403	8
Q13596	0.406738	0.624725	0.529237	0.669508	0.624042	0.568934	0.645512	0.7137	0.63468	0.65552	0.55023	4
Q5MJ09	0.391398	0.610445	0.515781	0.605646	0.616381	0.50478	0.601884	0.62553	0.655829	0.639695	0.463437	3
P12931	0.485088	0.615858	0.379494	0.710965	0.748504	0.785168	0.602952	0.772657	0.905922	0.790251	0.673626	8
Q05519	0.398395	0.595264	0.283733	0.633793	0.606349	0.554925	0.445038	0.613553	0.644308	0.68789	0.38751	3
P84103	0.415368	0.593022	0.521691	0.640008	0.600019	0.523694	0.612964	0.66462	0.668794	0.634636	0.540247	4
Q16629	0.370274	0.593022	0.485075	0.586866	0.583716	0.446519	0.607962	0.545831	0.658874	0.613919	0.505632	3
O43805	0.396072	0.593022	0.497594	0.537745	0.598134	0.698499	0.711199	0.640315	0.641403	0.669973	0.673367	7
P53999	0.366167	0.593022	0.455356	0.463878	0.585748	0.605625	0.583535	0.590682	0.621011	0.617016	0.454186	3
Q8N2H4	0.427584	0.611728	0.536376	0.72006	0.646913	0.667167	0.652295	0.671908	0.701678	0.688521	0.393943	8
Q969V4	0.439752	0.874644	0.585914	0.683753	0.633615	0.626124	0.804576	0.665298	0.678991	0.770885	0.56077	9
Q9NWX6	0.400488	0.593022	0.501175	0.63825	0.596598	0.554727	0.559277	0.68328	0.645236	0.662306	0.470922	4
Q8WW34	0.388752	0.595089	0.481199	0.529099	0.599419	0.4014	0.568638	0.617253	0.637895	0.657608	0.421366	3
O95379	0.363395	0.603696	0.478908	0.738719	0.580026	0.554727	0.559277	0.534146	0.623228	0.571095	0.504491	3
O95271	0.386073	0.593347	0.494255	0.643441	0.628206	0.614974	0.516388	0.622313	0.653084	0.62091	0.389286	4
P49459	0.47882	0.727484	0.557806	0.763193	0.724718	0.678643	0.745772	0.703142	0.731271	0.764523	0.612227	9
O00401	0.408977	0.641146	0.536838	0.618238	0.643221	0.608612	0.739632	0.698762	0.643892	0.681313	0.636669	7
O43829	0.521491	0.69287	0.561378	0.77513	0.773652	0.710478	0.873106	0.861614	0.831817	0.800416	0.708963	10
Q9NP64	0.492902	0.702853	0.543507	0.715019	0.705896	0.675069	0.599276	0.668537	0.700133	0.711131	0.640731	8
Q6P1L6	0.418697	0.640968	0.520148	0.764679	0.623935	0.466356	0.70776	0.644922	0.698716	0.620121	0.595854	4
Q9BYV9	0.433518	0.562525	0.514599	0.692044	0.625621	0.635165	0.733202	0.709477	0.677755	0.663214	0.663625	7
Q9H4L5	0.426696	0.703538	0.55963	0.665509	0.567995	0.642506	0.824928	0.681819	0.590047	0.610496	0.664302	4
Q9NX76	0.402809	0.604302	0.505526	0.554876	0.589787	0.614441	0.719348	0.63598	0.657136	0.642745	0.489121	4
P42772	0.45109	0.787078	0.685748	0.600579	0.491041	0.680381	0.757148	0.671286	0.574752	0.697393	0.619324	4
A0AVN2	0.386118	0.645682	0.685748	0.630759	0.373288	0.421766	0.665349	0.623328	0.503258	0.595654	0.573799	1
Q99728	0.465685	0.645682	0.685748	0.663375	0.434182	0.596822	0.736349	0.75638	0.653003	0.757277	0.672349	7
Q9Y2V2	0.46625	0.645682	0.685748	0.735891	0.730783	0.667539	0.648006	0.7113	0.692699	0.715472	0.507547	4
Q96HB5-4	0.412827	0.645682	0.685748	0.691298	0.450048	0.661818	0.695419	0.610817	0.512941	0.654511	0.441646	4
O15519	0.338028	0.645682	0.685748	0.489837	0.550111	0.513116	0.584574	0.150204	0.562658	0.534278	0.540937	2
P10606	0.453896	0.677583	0.772537	0.70753	0.54136	0.687347	0.698584	0.721067	0.627919	0.702829	0.657411	7
Q9BSW2	0.461039	0.676713	0.772537	0.88628	0.745701	0.760485	0.759376	0.683613	0.724633	0.713171	0.694748	10
Q24JT5	0.300066	0.645682	0.685748	0.577179	0.435159	0.415172	0.544614	0.415099	0.520632	0.474715	0.299831	1
Q9NQL9	0.524253	0.748844	0.772537	0.804159	0.692689	0.793694	0.77611	0.782147	0.71821	0.941245	0.986967	10
Q7L591	0.428158	0.645682	0.685748	0.688268	0.560589	0.455894	0.70149	0.73775	0.60003	0.54647	0.595006	4
Q7L591-3	0.496063	0.739574	0.696583	0.773133	0.65586	0.632132	0.595786	0.654769	0.708055	0.723073	0.648607	7
Q13115	0.386492	0.60325	0.685748	0.617538	0.619832	0.567189	0.559277	0.461675	0.614878	0.605842	0.633498	4
Q13011	0.440478	0.659344	0.685748	0.73069	0.598959	0.434312	0.699797	0.590444	0.48838	0.604329	0.646664	3
Q96D16	0.449716	0.645682	0.685748	0.737539	0.687572	0.705865	0.757453	0.703886	0.659035	0.691812	0.678415	7
Q8TAE8	0.459967	0.680851	0.958916	0.736148	0.72238	0.713561	0.814368	0.772508	0.733397	0.774345	0.720062	10
P15976-2	0.511028	0.771645	0.759922	0.824098	0.781601	0.812934	0.727838	0.749952	0.813988	0.767145	0.735479	10
P23769	0.485239	0.701227	0.685748	0.751133	0.876072	0.922707	0.774763	0.811169	0.646105	0.808408	0.664065	10
Q8WXI9	0.448801	0.645682	0.685748	0.710904	0.466657	0.578077	0.731679	0.708749	0.603661	0.654226	0.666521	7
Q14161	0.3458	0.645682	0.685748	0.666349	0.519745	0.562889	0.562961	0.525988	0.497515	0.532097	0.508553	1
O76003	0.490711	0.710525	0.85498	0.769643	0.66383	0.946092	0.773122	0.73503	0.705862	0.817455	0.682009	10
P63218	0.36113	0.645682	0.685748	0.643508	0.425951	0.415172	0.665349	0.368303	0.48838	0.471043	0.563206	1
A0A087WSW0	0.450353	0.672976	0.685748	0.734747	0.613338	0.685234	0.707068	0.548143	0.721414	0.596367	0.658978	7
P52272	0.432991	0.645682	0.685748	0.686624	0.654682	0.43609	0.666674	0.620159	0.695377	0.613654	0.534456	4
Q15040	0.451613	0.701227	0.685748	0.705695	0.633154	0.669996	0.743463	0.654969	0.664554	0.688091	0.669526	7
P12035	0.445784	0.692726	0.772537	0.669237	0.564067	0.566528	0.68054	0.676106	0.610787	0.614321	0.60926	4
Q96JN0	0.417077	0.592267	0.685748	0.664401	0.518929	0.415172	0.665349	0.639887	0.638291	0.572495	0.563206	4
Q96GY3	0.433827	0.64615	0.685748	0.680616	0.566166	0.590172	0.658998	0.681799	0.644687	0.640897	0.513757	4
Q96GV9	0.423155	0.645682	0.685748	0.726629	0.562514	0.508146	0.716119	0.607638	0.660253	0.500118	0.575257	4
Q15555	0.444989	0.677785	0.712716	0.774785	0.519379	0.555181	0.706103	0.683807	0.644611	0.629214	0.685805	7
P43243	0.456818	0.645682	0.685748	0.713081	0.554568	0.596291	0.638223	0.616247	0.662317	0.588472	0.69932	7
A6NI15	0.47133	0.711082	0.685748	0.649326	0.589461	0.584392	0.698533	0.644695	0.625943	0.688153	0.69146	7
Q9P2K5-2	0.382933	0.645682	0.772537	0.650118	0.425832	0.415172	0.679538	0.534224	0.533012	0.584305	0.563206	1
Q9NP98	0.4344	0.645682	0.685748	0.764536	0.613419	0.609887	0.616692	0.701625	0.676355	0.632821	0.448482	4
Q7Z417	0.439077	0.779022	0.694656	0.808372	0.658479	0.729606	0.7673	0.720806	0.735263	0.797112	0.641718	10
Q9BVL2	0.449417	0.711239	0.805273	0.725731	0.630615	0.704552	0.766503	0.725328	0.684478	0.741752	0.663572	7
Q7RTU3	0.450725	0.664865	0.685748	0.759224	0.646567	0.69777	0.829651	0.68637	0.682557	0.722093	0.68533	7
Q5JS98	0.331633	0.672861	0.685748	0.587028	0.378059	0.415172	0.558852	0.5017	0.497337	0.53039	0.432378	1
[truncated: 2,212 more rows]
