# Supplementary material for: Bradykinin promotes immune responses in differentiated embryonic neurospheres carrying APPswe and PS1dE9 mutations
Source: Cell Biosci. 2024 Jun 18;14:82. doi: 10.1186/s13578-024-01251-3 (PMC11184896; doi:10.1186/s13578-024-01251-3)
Supplement: Supplementary file 2 — Supplementary Material 2 [file 13578_2024_1251_MOESM2_ESM.xlsx]

## Sheet: innate immune response-activati
innate immune response-activating signaling pathway	HOE_APP	APP_WT	BK_APP	AsymAD_TC	AsymAD_FC	AsymAD_EC	AsymAD_CB	AD_TC	AD_FC	AD_EC	AD_CB	Clusters
OAS1	0.403764	0.78881	0.661527	0.587173	0.406952	0.664241	0.658024	0.611702	0.455969	0.629247	0.562335	6
UNC93B1	0.329359	0.660016	0.355204	0.635079	0.494714	0.461941	0.467239	0.505866	0.508626	0.5247	0.570561	7
TIRAP	0.346676	0.452753	0.415403	0.688328	0.473104	0.521087	0.454017	0.58816	0.536781	0.560332	0.581379	7
TBK1	0.318725	0.627213	0.543199	0.603922	0.496452	0.571418	0.699415	0.627952	0.663818	0.647446	0.474973	6
MAVS	0.340654	0.667303	0.543199	0.708496	0.748193	0.62099	0.752289	0.794134	0.797517	0.757556	0.505731	3
TRAF3	0.419991	0.865924	0.6234	0.748181	0.635253	0.716149	0.658996	0.630225	0.665196	0.686888	0.56804	3
TLR10	0.432616	0.661663	0.506206	0.800384	0.650973	0.601562	0.494341	0.616948	0.679711	0.641397	0.336387	3
TLR2	0.393235	0.448333	0.435496	0.635504	0.555278	0.428017	0.617906	0.644302	0.592105	0.570607	0.519926	7
NLRP3	0.34783	0.437942	0.468363	0.662308	0.522965	0.352045	0.733114	0.535988	0.520331	0.508668	0.528918	7
RIPK2	0.305739	0.617834	0.403746	0.659496	0.460469	0.424125	0.570976	0.549041	0.622509	0.605467	0.512583	7
MAP3K7	0.365863	0.472679	0.423338	0.670525	0.548466	0.606272	0.665381	0.60925	0.534115	0.57965	0.521728	7
CYLD	0.18419	0.477148	0.420992	0.559215	0.475209	0.349691	0.540281	0.508081	0.561624	0.510039	0.40455	7
RIGI	0.405899	0.66988	0.491303	0.534355	0.481698	0.525027	0.569779	0.504038	0.539233	0.516842	0.413282	7
PAK2	0.431211	0.70081	0.579689	0.666576	0.587277	0.756079	0.715031	0.727185	0.602348	0.742874	0.541972	3
BCL10	0.305739	0.605568	0.471782	0.694265	0.555543	0.595114	0.432389	0.612819	0.646723	0.627495	0.526289	7
STING1	0.18419	0.534558	0.796127	0.568996	0.602844	0.551265	0.650003	0.578765	0.62314	0.636137	0.443047	6
RPS6KA3	0.39698	0.572885	0.505283	0.678269	0.59213	0.635673	0.564274	0.6861	0.654932	0.661119	0.597588	3
SYK	0.413179	0.480111	0.44314	0.7343	0.590714	0.568421	0.5323	0.655808	0.633153	0.648766	0.644882	3
FCN2	0.0125315	0.402985	0.3093	0.531029	0.177254	0.0673591	0.517	0.286535	0.276608	0.298893	0.149135	5
BTK	0.232638	0.587613	0.241621	0.567548	0.455025	0.488271	0.59145	0.595057	0.604092	0.562624	0.523415	7
PYCARD	0.377654	0.662123	0.57256	0.684804	0.24171	0.57339	0.579082	0.586775	0.563914	0.588561	0.429754	7
TIFA	0.305739	0.714032	0.418886	0.663399	0.679125	0.469154	0.64689	0.676429	0.72757	0.662666	0.454689	6
PLCG2	0.408593	0.425037	0.462424	0.712694	0.573355	0.561445	0.263699	0.649998	0.547976	0.638172	0.561828	7
CREBBP	0.431868	0.500361	0.52541	0.634305	0.689561	0.698706	0.732212	0.719485	0.665877	0.707479	0.586525	3
IKBKB	0.428932	0.532189	0.523829	0.595185	0.631511	0.651188	0.704692	0.68387	0.615846	0.62605	0.507956	3
HSPD1	0.468683	0.652329	0.327442	0.786055	0.729984	0.639935	0.545171	0.722401	0.682977	0.697094	0.640049	3
IRF3	0.194425	0.599419	0.553231	0.611175	0.605957	0.480514	0.501477	0.509206	0.354035	0.527554	0.49514	7
IFIH1	0.361927	0.699723	0.463449	0.440345	0.536265	0.480514	0.578586	0.558773	0.516596	0.572703	0.467078	7
MASP2	0.270735	0.407698	0.37321	0.457395	0.245146	0.269809	0.313205	0.367538	0.300865	0.28378	0.0926787	5
HCK	0.493636	1.22286	0.589818	0.669495	0.697442	0.685566	0.542041	0.953766	0.657452	0.864784	0.64062	1
FFAR2	0.554933	0.684469	0.720695	0.652785	0.572875	1.10379	0.67519	0.628389	0.601706	0.633803	0.546036	3
SRC	0.485088	0.615858	0.379494	0.710965	0.748504	0.785168	0.602952	0.772657	0.905922	0.790251	0.673626	3
MYD88	0.432637	0.674339	0.503406	0.561883	0.627422	0.393225	0.674475	0.702502	0.609932	0.719238	0.66493	6
TNIP1	0.443142	0.578016	0.669182	0.954703	0.626374	0.751549	0.863243	0.852139	0.697742	0.795182	0.748884	2
EP300	0.463605	0.360524	0.457489	0.719467	0.677491	0.469334	0.710305	0.688185	0.651217	0.711751	0.574738	3
MEFV	0.341972	0.662123	0.57256	0.684059	0.426171	0.542609	0.573814	0.571279	0.552666	0.566287	0.409567	7
TYROBP	0.308349	0.652241	0.507333	0.648956	0.436357	0.478973	0.572715	0.522865	0.565931	0.444061	0.415675	7
LYN	0.466126	0.553446	0.540596	0.752568	0.594747	0.679185	0.609065	0.760778	0.673331	0.785686	0.717941	3
NLRP1	0.36297	0.662123	0.57256	0.689198	0.49655	0.542609	0.580525	0.566899	0.418322	0.567515	0.429162	7
OTULIN	0.358628	0.465696	0.431743	0.7203	0.58647	0.634025	0.605491	0.562654	0.589391	0.564133	0.487819	7
KLRC1	0.297969	0.566051	0.526304	0.665358	0.63266	0.515154	0.640406	0.701886	0.598905	0.575178	0.673214	6
NFKBIA	0.425208	0.764668	0.899067	0.62219	0.608222	0.55685	0.635484	0.749073	0.688593	0.645118	0.51626	6
TRAF6	0.517817	0.742907	0.706446	0.706998	0.676684	0.620992	0.924074	0.839601	0.734684	0.797231	0.749471	2
AP3B1	0.405149	0.616274	0.512335	0.664011	0.602132	0.609934	0.540647	0.668985	0.621824	0.699674	0.574667	3
NOD2	0.431635	0.723297	0.57256	0.718149	0.688523	0.604289	0.761815	0.698682	0.688623	0.66026	0.444302	3
TNFAIP3	0.305739	0.795872	0.901781	0.670159	0.454033	0.582626	0.659064	0.700089	0.634898	0.684755	0.57816	6
MAP2K6	0.466326	0.562272	0.498908	0.734907	0.653564	0.669372	0.599565	0.624458	0.679044	0.679437	0.63419	3
CD40	0.426349	0.644189	0.403746	0.536737	0.620704	0.497757	0.656305	0.60046	0.695541	0.64919	0.465124	6
IRAK1	0.36791	0.448333	0.451745	0.651989	0.471652	0.559185	0.643575	0.591519	0.5541	0.562838	0.466648	7
RELA	0.493322	0.740025	0.608898	0.770124	0.737387	0.738043	0.7621	0.760951	0.767381	0.78583	0.676918	2
MAPKAPK3	0.347813	0.592615	0.465053	0.524723	0.577323	0.577039	0.512445	0.571836	0.641577	0.577483	0.381462	7
TLR4	0.342756	0.449005	0.306565	0.555768	0.453019	0.337059	0.575222	0.544535	0.338846	0.525859	0.452762	7
NOD1	0.478922	0.739961	0.68624	0.769847	0.708342	0.666835	0.636685	0.729682	0.738101	0.709344	0.464875	3
PAK1	0.550579	0.540251	0.453153	0.670196	0.642739	0.556969	0.726101	0.462439	0.690248	0.597633	0.611746	3
CASP1	0.527103	0.968891	1.06248	0.932329	0.471832	0.81006	0.575619	0.829155	0.75954	0.833582	0.708443	1
TNIP3	0.47247	0.590835	0.689998	0.744699	0.735998	0.685737	0.726681	0.744442	0.690142	0.666684	0.693403	2
FYN	0.655174	0.532732	0.0850274	0.952933	0.70407	0.702454	0.743306	1.40133	1.20849	1.1059	0.705881	4
TNF	0.482416	0.963534	1.48782	0.763391	0.500604	0.647175	0.616181	0.611036	0.578431	0.620788	0.642887	1
NMI	0.384808	0.774323	0.502492	0.612867	0.545556	0.533341	0.610526	0.583374	0.629618	0.627597	0.476249	6

## Sheet: immune response-activating cell
immune response-activating cell surface receptor signaling pathway	HOE_APP	APP_WT	BK_APP	AsymAD_TC	AsymAD_FC	AsymAD_EC	AsymAD_CB	AD_TC	AD_FC	AD_EC	AD_CB	Clusters
PLPP4	0.636362	0.430491	0.409968	0.592515	0.503295	0.517356	0.558815	0.565774	0.590443	0.567891	0.456731	4
OAS1	0.403764	0.78881	0.661527	0.587173	0.406952	0.664241	0.658024	0.611702	0.455969	0.629247	0.562335	4
TIRAP	0.346676	0.452753	0.415403	0.688328	0.473104	0.521087	0.454017	0.58816	0.536781	0.560332	0.581379	5
NR4A3	0.419466	0.637061	0.405921	0.730143	0.595022	0.594864	0.756856	0.68221	0.604295	0.701571	0.627229	4
MAPK1	0.469351	0.357479	0.437308	0.801984	0.596454	0.699565	0.557486	0.636313	0.79665	0.665423	0.783149	1
SPG21	0.317318	0.877525	0.788711	0.858321	0.712385	0.918654	1.43573	1.09991	0.805278	1.08354	0.876364	2
CD79A	0.388515	0.845397	0.695257	0.811563	0.748169	0.631368	0.640763	0.631472	0.75972	0.742542	0.606367	1
LIME1	0.541087	0.600824	0.411112	0.623347	0.500799	0.469723	0.647387	0.637424	0.592105	0.656835	0.555806	4
NFKB1	0.416111	0.534263	0.524594	0.792442	0.54734	0.603421	0.632591	0.709506	0.645116	0.583732	0.525643	4
RIPK2	0.305739	0.617834	0.403746	0.659496	0.460469	0.424125	0.570976	0.549041	0.622509	0.605467	0.512583	7
MAP3K7	0.365863	0.472679	0.423338	0.670525	0.548466	0.606272	0.665381	0.60925	0.534115	0.57965	0.521728	4
LCP2	0.404101	0.524766	0.381581	0.642666	0.737441	0.572586	0.684323	0.615984	0.513505	0.643157	0.596285	4
UBE2N	0.144515	0.242801	0.454842	0.698403	0.545796	0.533126	0.644545	0.61978	0.585146	0.567516	0.632055	5
PSEN1	0.0794832	0.590897	0.439718	0.765782	0.610941	0.667913	0.51696	0.721157	0.647912	0.617171	0.716458	5
FPR2	0.261026	0.423189	0.44905	0.729231	0.533962	0.607054	0.703354	0.513688	0.585984	0.562471	0.623903	5
PAK2	0.431211	0.70081	0.579689	0.666576	0.587277	0.756079	0.715031	0.727185	0.602348	0.742874	0.541972	4
BCL10	0.305739	0.605568	0.471782	0.694265	0.555543	0.595114	0.432389	0.612819	0.646723	0.627495	0.526289	5
MNDA	0.263594	0.641665	0.517321	0.761416	0.559272	0.7176	0.62344	0.696732	0.705362	0.686412	0.413621	4
YES1	0.531885	0.713625	0.418966	0.816063	0.988389	0.771615	0.727475	1.02506	1.02601	0.878534	0.703859	1
SYK	0.413179	0.480111	0.44314	0.7343	0.590714	0.568421	0.5323	0.655808	0.633153	0.648766	0.644882	4
FCN2	0.0125315	0.402985	0.3093	0.531029	0.177254	0.0673591	0.517	0.286535	0.276608	0.298893	0.149135	6
HHLA2	0.354674	0.651906	0.507109	0.570025	0.471355	0.387341	0.601443	0.485887	0.497879	0.486957	0.398431	7
BTK	0.232638	0.587613	0.241621	0.567548	0.455025	0.488271	0.59145	0.595057	0.604092	0.562624	0.523415	7
PIK3CA	0.655174	0.577232	0.51182	0.669928	0.51064	0.600241	0.831456	0.673234	0.552923	0.701739	0.712259	4
PLCG2	0.408593	0.425037	0.462424	0.712694	0.573355	0.561445	0.263699	0.649998	0.547976	0.638172	0.561828	5
RBCK1	0.655174	0.425266	0.547845	0.820563	0.758794	0.781908	0.725385	0.690704	0.774475	0.644286	0.681673	1
LCK	0.213162	0.634161	0.424759	0.625916	0.595982	0.622015	0.513403	0.747893	0.664449	0.597576	0.52364	5
EIF2B4	0.403586	0.4019	0.419202	0.680176	0.479249	0.472383	0.722545	0.612555	0.615392	0.630031	0.525738	4
CREBBP	0.431868	0.500361	0.52541	0.634305	0.689561	0.698706	0.732212	0.719485	0.665877	0.707479	0.586525	4
INPP5D	0.438185	0.71693	0.505013	0.734406	0.699784	0.639139	0.424968	0.607215	0.501389	0.625942	0.542866	5
IKBKB	0.428932	0.532189	0.523829	0.595185	0.631511	0.651188	0.704692	0.68387	0.615846	0.62605	0.507956	4
NFATC2	0.337921	0.330259	0.364888	0.490543	0.26048	0.547794	0.453721	0.593053	0.469184	0.585216	0.365868	7
CSK	0.387112	0.57775	0.255743	0.69423	0.519851	0.536242	0.433805	0.664488	0.632216	0.630308	0.43493	5
PRKCD	0.423849	0.658711	0.529851	0.702925	0.596623	0.363267	0.702428	0.665673	0.6771	0.606557	0.630169	4
FCGR2B	0.213162	0.624815	0.448844	0.602743	0.535909	0.578026	0.490654	0.512452	0.512831	0.458991	0.510852	7
MASP2	0.270735	0.407698	0.37321	0.457395	0.245146	0.269809	0.313205	0.367538	0.300865	0.28378	0.0926787	6
CRKL	0.416724	0.390685	0.444932	0.624849	0.634606	0.562545	0.528651	0.678983	0.657923	0.663333	0.53643	4
HCK	0.493636	1.22286	0.589818	0.669495	0.697442	0.685566	0.542041	0.953766	0.657452	0.864784	0.64062	1
FFAR2	0.554933	0.684469	0.720695	0.652785	0.572875	1.10379	0.67519	0.628389	0.601706	0.633803	0.546036	1
SRC	0.485088	0.615858	0.379494	0.710965	0.748504	0.785168	0.602952	0.772657	0.905922	0.790251	0.673626	1
TXK	0.351011	0.356972	0.423043	0.653886	0.57549	0.644143	0.705963	0.697883	0.619692	0.688504	0.673494	4
MYD88	0.432637	0.674339	0.503406	0.561883	0.627422	0.393225	0.674475	0.702502	0.609932	0.719238	0.66493	4
ABL1	0.464918	0.587342	0.455411	0.718506	0.813687	0.698999	0.738124	0.837065	0.872814	0.7029	0.691732	1
VAV1	0.378138	0.687533	0.608578	0.625009	0.540068	0.472278	0.613806	0.563408	0.577251	0.596695	0.432726	4
HRAS	0.464918	0.667911	0.67394	0.788956	0.625426	0.602179	0.864602	0.862912	0.749501	0.749672	0.702407	1
PTPN6	0.460726	0.835398	0.321558	0.694365	0.364762	0.628406	0.608586	0.718207	0.526856	0.645978	0.576068	4
KHDRBS1	0.416246	0.699203	0.381581	0.642394	0.525923	0.679186	0.282961	0.714536	0.663783	0.642568	0.549394	5
EP300	0.463605	0.360524	0.457489	0.719467	0.677491	0.469334	0.710305	0.688185	0.651217	0.711751	0.574738	4
PTPRJ	0.440198	0.298207	0.321558	0.684903	0.590969	0.624506	0.568112	0.651937	0.615765	0.622727	0.582623	4
TYROBP	0.308349	0.652241	0.507333	0.648956	0.436357	0.478973	0.572715	0.522865	0.565931	0.444061	0.415675	7
LYN	0.466126	0.553446	0.540596	0.752568	0.594747	0.679185	0.609065	0.760778	0.673331	0.785686	0.717941	1
GATA3	0.402969	0.328737	0.430181	0.691421	0.647953	0.67814	0.403639	0.545603	0.597438	0.634072	0.431773	5
SOS1	0.418183	0.683238	0.509514	0.632919	0.572722	0.62908	0.578466	0.713235	0.552598	0.659546	0.583973	4
BLNK	0.318329	0.703539	0.379877	0.507968	0.443491	0.561445	0.43296	0.489125	0.476332	0.561525	0.500681	7
NFKBID	0.424185	0.886626	0.730716	0.83872	0.766651	0.733731	0.838788	0.81683	0.814923	0.807	0.685867	1
PTPRC	0.398772	0.486497	0.457247	0.578103	0.586795	0.583228	0.55161	0.701474	0.634832	0.684286	0.59502	4
KLRC1	0.297969	0.566051	0.526304	0.665358	0.63266	0.515154	0.640406	0.701886	0.598905	0.575178	0.673214	4
NFKBIA	0.425208	0.764668	0.899067	0.62219	0.608222	0.55685	0.635484	0.749073	0.688593	0.645118	0.51626	1
IKBKG	0.49627	0.72693	0.939713	0.737825	0.623407	0.894488	0.645417	0.762128	0.68334	0.727685	0.679854	1
BLK	0.472893	0.632487	0.570444	0.740901	0.63567	0.715447	0.765005	0.796843	0.64502	0.743775	0.726282	1
TRAF6	0.517817	0.742907	0.706446	0.706998	0.676684	0.620992	0.924074	0.839601	0.734684	0.797231	0.749471	1
NOD2	0.431635	0.723297	0.57256	0.718149	0.688523	0.604289	0.761815	0.698682	0.688623	0.66026	0.444302	4
BRAF	0.32258	0.544085	0.446534	0.604398	0.474464	0.458387	0.566755	0.572029	0.555152	0.550859	0.445518	7
GRB2	0.36959	0.886375	0.588492	0.90787	0.821799	0.885928	0.785444	0.929268	0.86392	0.913655	0.839683	1
IRAK1	0.36791	0.448333	0.451745	0.651989	0.471652	0.559185	0.643575	0.591519	0.5541	0.562838	0.466648	4
BTN2A2	0.377729	0.503171	0.500657	0.624634	0.465613	0.609269	0.531714	0.64169	0.687805	0.647122	0.482302	4
BCAR1	0.416161	0.482562	0.0850274	0.651324	0.60578	0.522765	0.605425	0.80535	0.687566	0.654994	0.416485	4
KLHL6	0.300323	0.338706	0.437856	0.70167	0.545311	0.362486	0.802794	0.423371	0.452115	0.499538	0.4315	7
TLR4	0.342756	0.449005	0.306565	0.555768	0.453019	0.337059	0.575222	0.544535	0.338846	0.525859	0.452762	7
PTK2	0.213162	0.737477	0.402433	0.672394	0.721121	0.592106	0.708905	0.75948	0.704806	0.723382	0.462866	4
CR2	0.193615	0.699432	0.461765	0.566626	0.42505	0.395845	0.532612	0.498943	0.499784	0.484673	0.282294	7
CBLB	0.417639	0.438598	0.503634	0.642419	0.592851	0.713543	0.686299	0.740781	0.693129	0.743345	0.530722	4
PLD2	0.0818077	0.47913	0.17406	0.718605	0.435308	0.470758	0.632733	0.549566	0.559887	0.556762	0.605301	5
PAK1	0.550579	0.540251	0.453153	0.670196	0.642739	0.556969	0.726101	0.462439	0.690248	0.597633	0.611746	4
MS4A1	0.299092	0.464871	0.415071	0.593576	0.413651	0.428944	0.594437	0.605807	0.536476	0.554452	0.510308	7
RNF31	0.655174	0.632249	0.549457	0.750215	0.578984	0.58763	0.540647	0.584248	0.609935	0.616754	0.689162	4
TNIP3	0.47247	0.590835	0.689998	0.744699	0.735998	0.685737	0.726681	0.744442	0.690142	0.666684	0.693403	1
FYN	0.655174	0.532732	0.0850274	0.952933	0.70407	0.702454	0.743306	1.40133	1.20849	1.1059	0.705881	3
NMI	0.384808	0.774323	0.502492	0.612867	0.545556	0.533341	0.610526	0.583374	0.629618	0.627597	0.476249	4
CD3G	0.232638	0.496195	0.500657	0.597994	0.534077	0.567511	0.578977	0.546975	0.551957	0.5545	0.459573	7
PLCG1	0.438319	0.474265	0.5114	0.702529	0.758956	0.818225	0.558959	0.707076	0.747175	0.70121	0.574819	1
CACNB3	0.384754	0.5864	0.479397	0.639834	0.406336	0.498377	0.720349	0.618633	0.627554	0.626469	0.606301	4
