# Supplementary material for: Bradykinin promotes immune responses in differentiated embryonic neurospheres carrying APPswe and PS1dE9 mutations
Source: Cell Biosci. 2024 Jun 18;14:82. doi: 10.1186/s13578-024-01251-3 (PMC11184896; doi:10.1186/s13578-024-01251-3)
Supplement: Supplementary file 3 — Supplementary Material 3 [file 13578_2024_1251_MOESM3_ESM.xlsx]

## Sheet: Sheet 1
result/0/input_list/number_in_list	result/0/input_list/fold_enrichment	result/0/input_list/fdr	result/0/input_list/expected	result/0/input_list/pValue	result/0/input_list/mapped_id_list/mapped_id/0	result/0/input_list/mapped_id_list/mapped_id/1	result/0/input_list/mapped_id_list/mapped_id/2	result/0/input_list/list_name	result/0/input_list/plus_minus	result/0/number_in_reference	result/0/term/level	result/0/term/id	result/0/term/label	result/1/input_list/number_in_list	result/1/input_list/fold_enrichment	result/1/input_list/fdr	result/1/input_list/expected	result/1/input_list/pValue	result/1/input_list/mapped_id_list/mapped_id/0	result/1/input_list/mapped_id_list/mapped_id/1	result/1/input_list/mapped_id_list/mapped_id/2	result/1/input_list/mapped_id_list/mapped_id/3	result/1/input_list/mapped_id_list/mapped_id/4	result/1/input_list/mapped_id_list/mapped_id/5	result/1/input_list/mapped_id_list/mapped_id/6	result/8/input_list/mapped_id_list/mapped_id/36	result/8/input_list/mapped_id_list/mapped_id/37	result/8/input_list/mapped_id_list/mapped_id/38	result/8/input_list/mapped_id_list/mapped_id/39	result/8/input_list/mapped_id_list/mapped_id/40	result/8/input_list/mapped_id_list/mapped_id/41	result/8/input_list/mapped_id_list/mapped_id/42	result/8/input_list/mapped_id_list/mapped_id/43	result/8/input_list/mapped_id_list/mapped_id/44	result/8/input_list/mapped_id_list/mapped_id/45	result/8/input_list/mapped_id_list/mapped_id/46	result/8/input_list/mapped_id_list/mapped_id/47	result/8/input_list/mapped_id_list/mapped_id/48	result/8/input_list/mapped_id_list/mapped_id/49	result/8/input_list/mapped_id_list/mapped_id/50	result/8/input_list/mapped_id_list/mapped_id/51	result/8/input_list/mapped_id_list/mapped_id/52	result/8/input_list/mapped_id_list/mapped_id/53	result/8/input_list/mapped_id_list/mapped_id/54	result/8/input_list/mapped_id_list/mapped_id/55	result/8/input_list/mapped_id_list/mapped_id/56	result/8/input_list/mapped_id_list/mapped_id/57	result/8/input_list/mapped_id_list/mapped_id/58	result/8/input_list/mapped_id_list/mapped_id/59
3	36.875820895522395	0.01879805051407555	0.08135412113264363	0.0002145814069268238	Q9NZC2	P49238	O43914	upload_1	+	5	0	GO:0002282	microglial cell activation involved in immune response	10	4.152682533279548	0.020357301169894537	2.408081985526252	0.00023887146325238153	O95267	P09603	Q9NZC2	P04083	P10147	P49238	P80162	P08253	Q9UBL0	P00973	P01024	Q06609	P08697	Q96PP8	Q8IW93	Q9Y6Y9	Q8WXI8	Q13972	P29279	P29474	Q8WXI4	Q9Y5W3	Q16526	P29033	Q460N5	P80162	Q05397	P55008	P48509	Q56NI9	P23526
4	35.119829424307035	0.002966893419754646	0.1138957695857011	0.000019487916729464226	P09603	Q9NZC2	P10147	upload_1	+	7	0	GO:1904141	positive regulation of microglial cell migration	5	11.381426202321725	0.013372667001534392	0.43931225411627567	0.0001441222322083612	P09603	Q9NZC2	P10147	P49238	Q05397			P49238	P21462	Q9BXS6	Q7Z2Z1	Q96I82	P56706	Q5T4W7	P34896	P56703	P17658	Q9UBV7	Q9NZJ0	Q8N4T4	Q13277	Q8WYR1	O95479	P09603	Q14246	O95235	Q13956	P14635	Q9P2N2	Q04837	O60883
3	30.729850746268657	0.02518906781313909	0.09762494535917238	0.000318055954786145	O15392	O00762	Q96FF9	upload_1	+	6	0	GO:0031536	positive regulation of exit from mitosis	9	6.012362102530823	0.004652319305865101	1.4969158288406432	0.000035602213934303434	O15392	P30307	P04083	P06493	Q9NZJ0	P14635	O00762
5	27.936227951153327	0.0009029393107376389	0.178979066491816	0.0000038579767756789624	Q9NZC2	P02747	P02746	upload_1	+	11	0	GO:0098883	synapse pruning	5	21.949893390191896	0.001759154141543692	0.2277915391714022	0.000009872174252652566	Q9NZC2	P02747	P02746	P49238	P01024
3	26.339872068230274	0.030610868696044846	0.1138957695857011	0.00044898283273326413	Q9NZC2	P49238	O43914	upload_1	+	7	0	GO:0110089	regulation of hippocampal neuron apoptotic process	41	1.7165175484972954	0.04792191907498411	23.885569964544175	0.0008709742322792214	Q8N6S4	P29474	Q96IZ0	Q13315	P14317	Q9NRY6	Q16828
3	26.339872068230274	0.030478354112945083	0.1138957695857011	0.00044898283273326413	Q12933	P49238	P01375	upload_1	+	7	0	GO:1903721	positive regulation of I-kappaB phosphorylation	3	23.047388059701493	0.03637296945542613	0.13016659381222984	0.0006100434262341096	Q12933	P49238	P01375
3	23.047388059701493	0.0365117975831186	0.13016659381222984	0.0006100434262341096	P08253	O95980	P12980	upload_1	+	8	0	GO:0001955	blood vessel maturation	123	1.331608822191666	0.026267441231667275	92.36946913400361	0.0003417229775690405	Q8J025	P26022	Q6DKI1	P28562	P14317	Q9BUX1	P15498
4	22.348982360922662	0.00806375358891574	0.178979066491816	0.00007662134332940791	O15392	Q53HL2	O95239	upload_1	+	11	0	GO:0051256	mitotic spindle midzone assembly	4	22.348982360922662	0.008009995231656302	0.178979066491816	0.00007662134332940791	O15392	Q53HL2	O95239	Q02241
5	17.072139303482587	0.0037946536187278865	0.29287483607751713	0.000027102940201359817	Q9Y448	O15392	Q53HL2	upload_1	+	18	0	GO:0051988	regulation of attachment of spindle microtubules to kinetochore
7	15.933996683250415	0.0002889171306031632	0.43931225411627567	9.39657780802329e-7	P49450	Q9BU64	O43482	upload_1	+	27	0	GO:0034508	centromere complex assembly	38	1.8389516982019039	0.02719960958105395	20.663946767691485	0.0003642572547682756	P56975	P14317	O00762	Q9H223	Q05397	P55008	Q96AE7
5	14.633262260127932	0.006005294758999345	0.3416873087571033	0.00005093451967010476	O15392	Q53HL2	P28562	upload_1	+	21	0	GO:0090266	regulation of mitotic cell cycle spindle assembly checkpoint	13	6.770984062737162	0.00009115783568177781	1.91995725873039	1.9183780227655557e-7	Q15645	P05019	O15392	Q53HL2	P28562	P30307	Q13315	Q8WXI8	Q13972	P29279	Q9NSB8	Q16526	Q6P4F7	Q05397	Q8WVQ1	P49238	P01375	O95267	O15392	Q12933	Q14956	P10147	P56706	P20749	O14777	Q15653	Q8WYR1	Q13077
4	12.938884524744699	0.03036404614821787	0.30914566030404583	0.00044923529790106154	Q9Y6Y9	P08571	P00973	upload_1	+	19	0	GO:0034142	toll-like receptor 4 signaling pathway	8	4.96644052464948	0.025798190000107038	1.6108115984263442	0.0003273923735744723	Q9Y6Y9	Q9Y239	P29466	P21580	P08571	P00973	P25963
4	12.938884524744699	0.03023372835359033	0.30914566030404583	0.00044923529790106154	O15392	Q53HL2	Q96KB5	upload_1	+	19	0	GO:1901978	positive regulation of cell cycle checkpoint	37	2.276285240464345	0.0010677351185397626	16.2545534023022	0.0000051749167150705925	Q8WXI8	Q13972	Q9Y624	P09603	P29279	Q13956	P16619
4	12.291940298507464	0.0339324565671959	0.32541648453057453	0.0005323247443103241	P49450	Q9H3R5	O14777	upload_1	+	20	0	GO:0051383	kinetochore organization
5	9.912855079441503	0.021470068338560334	0.5043955510223905	0.00025603614433459485	Q15645	O15392	Q13315	upload_1	+	31	0	GO:0007094	mitotic spindle assembly checkpoint signaling	5	9.912855079441503	0.02135586584739778	0.5043955510223905	0.00025603614433459485	Q15645	O15392	Q13315	Q9HBM1	O14777
6	9.455338691159588	0.008047675335681225	0.6345621448346204	0.00007749499239129296	Q9Y6Y9	P29474	P08571	upload_1	+	39	0	GO:0031663	lipopolysaccharide-mediated signaling pathway	57	1.6114089167776573	0.02605901721946479	35.37277186847346	0.00033734969042480405	Q8J025	Q13797	P09603	Q14246	Q9NP60	P01160	P16619
5	8.779957356076759	0.0295577929370272	0.5694788479285056	0.0004241122001677903	Q9NZC2	P05019	Q13315	upload_1	+	35	0	GO:0150077	regulation of neuroinflammatory response	25	2.3932905565629796	0.009832230402465699	10.445869153431444	0.00009781442145173452	Q13315	Q460N5	P80162	O43914	P15498	P04083	P25963
5	8.536069651741293	0.031279769224862156	0.5857496721550343	0.0004767466899267939	A0AVK6	P33552	P06493	upload_1	+	36	0	GO:0048144	fibroblast proliferation
5	7.316631130063966	0.04930316736098873	0.6833746175142066	0.0009023664965629593	Q9NZC2	P05019	P10147	upload_1	+	42	0	GO:0050850	positive regulation of calcium-mediated signaling
9	6.828855721393035	0.0023179554509327456	1.317936762348827	0.000014042839604528464	P49450	Q8WWK9	O95235	upload_1	+	81	0	GO:0000281	mitotic cytokinesis	9	5.0746542516773925	0.011566008026363048	1.7735198406916315	0.0001202257067978558	P49450	Q8WWK9	O95235	O15392	Q8IYI6	Q53HL2	O95239
6	6.469442262372349	0.03277432511570006	0.9274369809121376	0.0005078860406297504	P09603	Q9NZC2	P29466	upload_1	+	57	0	GO:0001961	positive regulation of cytokine-mediated signaling pathway	6	5.761847014925373	0.04894092556154381	1.0413327504978387	0.0008926155672853471	P09603	Q9NZC2	P29466	Q12933	Q460N5	Q86WV6
6	6.3579001544004115	0.034824744983064294	0.9437078051386663	0.0005529852369608449	O15392	Q96CD0	P30307	upload_1	+	58	0	GO:0000086	G2/M transition of mitotic cell cycle	7	6.938998555609053	0.011293724013066338	1.008791102044781	0.00011667516676976892	O15392	Q96CD0	P30307	P06493	Q14680	P14635	O14777
6	6.250139134834304	0.03625536603895575	0.959978629365195	0.000601134823680154	Q8WVQ1	P05019	Q9UBV7	upload_1	+	59	0	GO:0030166	proteoglycan biosynthetic process	8	5.651466803911477	0.013446889804928717	1.4155617077079994	0.00014406463154314296	Q8WVQ1	P05019	Q9UBV7	Q8NCH0	Q8IWU6	Q9NS84	Q9P2W7
6	6.045216540249572	0.04122211033108497	0.9925202778182524	0.0007071454421951315	Q9Y239	P29466	P10147	upload_1	+	61	0	GO:0032731	positive regulation of interleukin-1 beta production	21	2.6832717907344774	0.007167735025149603	7.8262664529603185	0.00006582194015825156	Q9Y6Y9	O95267	Q9NZC2	Q9Y239	P29466	Q12933	Q8IWU6
6	6.045216540249572	0.04106943584837725	0.9925202778182524	0.0007071454421951315	Q9NZC2	P05019	P20749	upload_1	+	61	0	GO:0032720	negative regulation of tumor necrosis factor production	6	5.853304904051171	0.04566632842944662	1.02506192627131	0.0008270669774863109	Q9NZC2	P05019	P20749	Q14956	P21580	Q9H7M9
6	5.853304904051171	0.04582769354757188	1.02506192627131	0.0008270669774863109	Q6PGN9	Q53HL2	Q7L2Z9	upload_1	+	63	0	GO:0051310	metaphase plate congression	8	6.4694422623723495	0.006689880280146514	1.2365826412161833	0.00006015388811304499	Q6PGN9	O15392	Q53HL2	Q13315	Q7L2Z9	P14635	O14777
9	5.822498036135113	0.005417997478268554	1.5457283015202294	0.00004491675736081321	O95267	P29279	Q9Y239	upload_1	+	95	0	GO:0046330	positive regulation of JNK cascade	9	4.3899786780383785	0.02600612114011829	2.05012385254262	0.00033168957515615445	O95267	P29279	Q9Y239	Q12933	Q9Y2G4	P56706	P08697
7	5.377723880597015	0.03217699047136208	1.3016659381222981	0.000494525521561014	P15498	Q13797	P16619	upload_1	+	80	0	GO:0030593	neutrophil chemotaxis	8	4.82036874451273	0.02814462847028316	1.6596240711059305	0.0003948611863696381	P15498	Q13797	P16619	P04083	P10147	P80162	P55160
7	5.061387181738367	0.04068396380625838	1.3830200592549418	0.0006927248476673036	P05019	Q15077	P08253	upload_1	+	85	0	GO:0048661	positive regulation of smooth muscle cell proliferation	33	2.1371655945771666	0.007119552865502468	15.441012190975766	0.00006492545499437873	P01286	P09603	P29279	P14317	P14635	P31751	O00622
7	4.945033453422543	0.04427252914283174	1.4155617077079994	0.0007877071379918408	P15498	O95267	P49238	upload_1	+	87	0	GO:0001910	regulation of leukocyte mediated cytotoxicity	13	3.315253607481266	0.020795323260806027	3.9212686385934235	0.00024533733838716376	O95267	Q9NZC2	Q12933	P80162	O43914	P15498	P15153
8	4.916776119402985	0.026676525107805136	1.627082422652873	0.00034874610337988987	Q96S79	P19429	P29474	upload_1	+	100	0	GO:0003073	regulation of systemic arterial blood pressure
8	4.916776119402985	0.026547027413107053	1.627082422652873	0.00034874610337988987	P09603	Q9NZC2	P05161	upload_1	+	100	0	GO:0045639	positive regulation of myeloid cell differentiation	11	3.380283582089552	0.03704217643801757	3.254164845305746	0.0006236295248795764	P09603	Q9NZC2	P02747	P05161	P14317	P10147	P14921
8	4.916776119402985	0.02641878090386499	1.627082422652873	0.00034874610337988987	P09603	P15153	P10147	upload_1	+	100	0	GO:0002690	positive regulation of leukocyte chemotaxis	12	4.983219039935458	0.0018823876738624083	2.408081985526252	0.000010803832067318203	P35968	P09603	Q9NZC2	P15153	P10147	P49238	P55160
8	4.868095167725728	0.02707496766090799	1.6433532468794017	0.00037122109859672326	Q9Y6Y9	O95267	Q9Y239	upload_1	+	101	0	GO:0032760	positive regulation of tumor necrosis factor production	8	4.6826439232409385	0.031712209817899184	1.7084365437855165	0.00047322601220511505	Q9Y6Y9	O95267	Q9Y239	P08571	P10147	P00973	O43914
8	4.55257048092869	0.03522010814496772	1.7572490164651027	0.0005637553181804028	Q99755	P35968	O95267	upload_1	+	108	0	GO:0014066	regulation of phosphatidylinositol 3-kinase signaling
8	4.469796472184532	0.03736997097864	1.78979066491816	0.0006315312996198966	P30307	Q13315	P06493	upload_1	+	110	0	GO:1902749	regulation of cell cycle G2/M phase transition
9	4.321385261194029	0.027220374435317603	2.0826655009956774	0.0003697429854424239	Q5FBB7	Q15645	O15392	upload_1	+	128	0	GO:0007127	meiosis I	9	4.254902411021813	0.029054111674507437	2.115207149448735	0.0004113266240508036	Q5FBB7	Q15645	O15392	Q9BWT6	Q13315	P33552	P78396
9	3.950980810234541	0.0401577277901299	2.2779153917140222	0.0006812037237532399	P15498	O95267	Q9NZC2	upload_1	+	140	0	GO:0002705	positive regulation of leukocyte mediated immunity
13	3.681917600935415	0.009420528361969657	3.530768857156734	0.00009191638539515065	P35968	O95267	Q9NZC2	upload_1	+	217	0	GO:0070374	positive regulation of ERK1 and ERK2 cascade	15	3.0425594798285798	0.0179640339580544	4.930059740638205	0.00020391544190636335	P35968	O95267	Q9NZC2	P29279	P05019	Q9Y239	Q14956
12	3.6510713757942956	0.016325697748982817	3.2867064937588033	0.0001832359418290272	P14672	Q12933	P08571	upload_1	+	202	0	GO:0034612	response to tumor necrosis factor	31	2.3579835968671494	0.0024913986261784005	13.146825975035213	0.000015570248413078456	P09603	Q9NP60	P28562	Q9Y5W3	P16619	P14317	P80162
15	3.2924840085287843	0.009235379398466024	4.5558307834280445	0.00008952092778310285	Q96I82	P04004	P26022	upload_1	+	280	0	GO:0030198	extracellular matrix organization	15	3.280766983587401	0.00946537493434476	4.572101607654573	0.00009295757540265883	Q96I82	P04004	P26022	P29279	Q8IWU6	O95980	O00622
13	3.1455752732400986	0.028117644788465235	4.132789353538297	0.0003962757157229014	Q9NZC2	Q5GH73	O43914	upload_1	+	254	0	GO:0006909	phagocytosis
18	3.039216007872724	0.005803326803789726	5.922580018456458	0.00004885142134431757	Q9Y6Y9	Q14314	O95267	upload_1	+	364	0	GO:0002831	regulation of response to biotic stimulus
13	2.948251363110646	0.041371459200698964	4.409393365389286	0.0007070691324397246	P09603	P05019	Q96IZ0	upload_1	+	271	0	GO:0070663	regulation of leukocyte proliferation
13	2.926652452025586	0.04286265881609578	4.441935013842343	0.0007544221563192676	P29466	P29474	P21580	upload_1	+	273	0	GO:0062197	cellular response to chemical stress	45	1.7296351264316316	0.03002219868742776	26.017047938219438	0.00043651943758264965	Q13972	P29474	Q9BYT3	Q9Y5W3	Q13315	Q16526	P29033
14	2.9068777732956836	0.032750233716310674	4.816163971052504	0.0005096012388737839	O95267	Q9NZC2	Q9Y239	upload_1	+	296	0	GO:0031349	positive regulation of defense response
20	2.7622337749454973	0.007266966237115651	7.240516780805285	0.0000671966140158006	Q9NZC2	P29279	P05019	upload_1	+	445	0	GO:1901652	response to peptide
18	2.549019877570672	0.02811607168364641	7.061537714313468	0.00039266754025371874	Q14314	Q9NZC2	Q96IZ0	upload_1	+	434	0	GO:0002683	negative regulation of immune system process
20	2.5188402251039883	0.019115625066765465	7.940162222546019	0.00021942557949223795	P04004	Q9Y624	P35968	upload_1	+	488	0	GO:0045785	positive regulation of cell adhesion	28	2.1810793939049997	0.014578485537420832	12.837680314731168	0.00015990686260036882	Q9Y624	P09603	Q96IZ0	P28562	Q13315	O00622	Q05397
17	2.4758647520690387	0.04357783397062534	6.8662878235951235	0.0007725679385137328	P56975	O95267	P09603	upload_1	+	422	0	GO:0045860	positive regulation of protein kinase activity	26	2.0408074569680337	0.045397076976991815	12.740055369371994	0.0008106103917835411	P56975	P09603	P01160	P28562	P30307	P33552	P14635
18	2.4638633115048365	0.03569710932097639	7.3056000777114	0.0005759434129332968	O94830	Q96KB5	Q13315	upload_1	+	449	0	GO:0009314	response to radiation	37	2.028553929726923	0.006515855610851738	18.239593957938705	0.00005775804667485439	Q9Y624	P09603	P29279	P29474	Q8WXI4	P01160	Q13315
27	2.3241063589614948	0.007678007573799894	11.617368497741513	0.00007197673065165387	P09603	Q9NP60	P28562	upload_1	+	714	0	GO:0071345	cellular response to cytokine stimulus
35	2.1089113257243195	0.005408398469642387	16.596240711059306	0.000043457573316430125	P26022	Q13972	Q13576	upload_1	+	1020	0	GO:0051336	regulation of hydrolase activity
30	1.995444853653809	0.03162788322520211	15.034241585312545	0.00047398460289028093	Q8J025	Q9Y624	P09603	upload_1	+	924	0	GO:0022603	regulation of anatomical structure morphogenesis
33	1.9242601036562919	0.02951917921481144	17.14944873476128	0.0004273231096079457	P29279	Q13315	Q50LG9	upload_1	+	1054	0	GO:0051130	positive regulation of cellular component organization
33	1.8884265821729345	0.04276243751883119	17.474865219291853	0.0007444771023940382	Q8WWK9	Q8IU89	Q96IZ0	upload_1	+	1074	0	GO:0012501	programmed cell death	34	1.8859475187240693	0.03537467005595494	18.02807324299383	0.0005684852276066989	Q8WWK9	Q8IU89	Q96IZ0	Q5GH73	Q8IWU6	Q13315	Q9NRY6
82	1.4321385400363909	0.042693207730909656	57.2570304531546	0.000745994446672358	Q8J025	P26022	Q8IVU3	upload_1	+	3519	0	GO:0030154	cell differentiation	83	1.440190633506662	0.036185701290607324	57.631259410364756	0.0005884416701170121	Q8J025	P26022	Q8IVU3	Q9Y624	P08910	P09603	O00625
[truncated: 2,836 more columns]
