# Supplementary material for: Bradykinin promotes immune responses in differentiated embryonic neurospheres carrying APPswe and PS1dE9 mutations
Source: Cell Biosci. 2024 Jun 18;14:82. doi: 10.1186/s13578-024-01251-3 (PMC11184896; doi:10.1186/s13578-024-01251-3)
Supplement: Supplementary file 4 — Supplementary Material 4 [file 13578_2024_1251_MOESM4_ESM.xlsx]

## Sheet: Sheet 1
result/0/input_list/number_in_list	result/0/input_list/fold_enrichment	result/0/input_list/fdr	result/0/input_list/expected	result/0/input_list/pValue	result/0/input_list/mapped_id_list/mapped_id/0	result/0/input_list/mapped_id_list/mapped_id/1	result/0/input_list/mapped_id_list/mapped_id/2	result/0/input_list/mapped_id_list/mapped_id/3	result/0/input_list/mapped_id_list/mapped_id/4	result/0/input_list/mapped_id_list/mapped_id/5	result/0/input_list/list_name	result/0/input_list/plus_minus	result/0/number_in_reference	result/0/term/level	result/0/term/id	result/0/term/label	result/1/input_list/number_in_list	result/1/input_list/fold_enrichment	result/1/input_list/fdr	result/1/input_list/expected	result/1/input_list/pValue	result/1/input_list/mapped_id_list/mapped_id/0	result/1/input_list/mapped_id_list/mapped_id/1	result/1/input_list/mapped_id_list/mapped_id/2	result/1/input_list/mapped_id_list/mapped_id/3	result/5/input_list/mapped_id_list/mapped_id/36	result/5/input_list/mapped_id_list/mapped_id/37	result/5/input_list/mapped_id_list/mapped_id/38	result/5/input_list/mapped_id_list/mapped_id/39	result/5/input_list/mapped_id_list/mapped_id/40	result/5/input_list/mapped_id_list/mapped_id/41	result/5/input_list/mapped_id_list/mapped_id/42	result/5/input_list/mapped_id_list/mapped_id/43	result/5/input_list/mapped_id_list/mapped_id/44	result/5/input_list/mapped_id_list/mapped_id/45	result/5/input_list/mapped_id_list/mapped_id/46	result/5/input_list/mapped_id_list/mapped_id/47	result/5/input_list/mapped_id_list/mapped_id/48	result/5/input_list/mapped_id_list/mapped_id/49	result/5/input_list/mapped_id_list/mapped_id/50	result/5/input_list/mapped_id_list/mapped_id/51	result/5/input_list/mapped_id_list/mapped_id/52	result/5/input_list/mapped_id_list/mapped_id/53	result/5/input_list/mapped_id_list/mapped_id/54	result/5/input_list/mapped_id_list/mapped_id/55	result/5/input_list/mapped_id_list/mapped_id/56	result/5/input_list/mapped_id_list/mapped_id/57	result/5/input_list/mapped_id_list/mapped_id/58	result/5/input_list/mapped_id_list/mapped_id/59
6	10.02060350421804	0.010267842833529826	0.5987663315362572	0.00020822485945172403	P78423	P09603	Q9NZC2	Q6ZMJ4	P07333	P10909	upload_1	+	8	0	GO:0061518	microglial cell proliferation	11	5.4432907924147385	0.0024481719418192518	2.020836368934868	0.00003746962987287931	P78423	P35716	P09603	Q9NZC2	P07858	Q92949	O15550	Q9NQX7	Q07687	P56703	P17535	P16455	Q96HF1	P18505	P20827	Q8N5V2	P26367	P10909	P26006	P09603	Q96NZ1	P31415	Q8WXG1	Q9UL17	O00585	O00587	Q8IZU9	P50454
5	9.543431908779086	0.0304037608997705	0.5239205400942251	0.0008511734605573146	P05090	P30536	P07196	P24821	P08253		upload_1	+	7	0	GO:0014012	peripheral nervous system axon regeneration	8	4.27545749513303	0.04823814167682309	1.871144786050804	0.0015657938979339937	P05090	P55268	P30536	Q16612	O95696	O75923	P04216	Q92835	P54750	Q12965	Q9NR81	P32927	Q07699	Q9UBD9	Q9NQ66	O95452	P54756	Q6NSI8	A0AVT1	P14136	O60543	Q99584	P32929	P49238	P40306	Q86WA6	Q8N441	Q9Y297
5	9.543431908779086	0.030334661443180113	0.5239205400942251	0.0008511734605573146	Q5BN46	Q8N1V2	Q9UL16	Q8TC29	Q9UFE4		upload_1	+	7	0	GO:0061966	establishment of left/right asymmetry	28	2.85574451010794	0.0004360791141464719	9.804798678906213	0.000004811025237378971	Q8IW40	P27037	Q8N9W5	Q96NZ1
5	9.543431908779086	0.03026587536281009	0.5239205400942251	0.0008511734605573146	P78423	P09603	Q9NZC2	P49238	P10147		upload_1	+	7	0	GO:1904141	positive regulation of microglial cell migration	37	2.1308179865291237	0.004912650853817604	17.36422361455146	0.0000849007321844634	P78423	P09603	P04216	P49763	Q9H2F5	Q9NZI2	Q8TDB6	Q9NZI6	Q6P1A2	Q12852	P53794	Q92945	P07858	Q9NP50	Q92949	Q9NQX7	Q07687	Q3MIN7	Q5T2S8	P18505	P20827	P31949	Q96A83	Q8N5V2	P26367	O75916	P08758	P27037
7	8.502330246003186	0.006823828582343132	0.8233037058623536	0.00012576279958530483	P78423	Q9NZC2	P02747	P02746	P49238	P02745	upload_1	+	11	0	GO:0098883	synapse pruning	8	7.634745527023269	0.004292279271620288	1.0478410801884501	0.00007171590900864201	P78423	Q9NZC2	P02747	P16591
6	7.287711639431303	0.026403117872455546	0.8233037058623536	0.0007156000953889169	P02649	P49238	O43914	O95990	P30542	P04156	upload_1	+	11	0	GO:1900272	negative regulation of long-term synaptic potentiation	529	1.3300462310202843	6.223314635625003e-10	397.7305357229589	1.0715483397862067e-12	P10914	Q9NSY0	Q5TB30	Q12948	O15520	Q96SN8	Q13133	P55160	Q9NZH0	P43026	P80217	Q8IWY4	Q12841	P04216	Q92835	Q9NR81	P18065	Q9NQ66	P10451	P54756	Q9Y2I2	P14136	Q5SYB0	O60543	Q99584	P32929	P49238	Q9BZ67
6	6.6804023361453595	0.03452275471197675	0.8981494973043859	0.0010105187432432453	P09603	P16591	P05186	P10451	P07333	P01375	upload_1	+	12	0	GO:0036005	response to macrophage colony-stimulating factor	117	1.9346709735866514	6.611735011535009e-8	60.47539948516198	2.3190193586788184e-10	P78423	P10914	Q13114	P16619
9	6.328802213190341	0.0045325097403114195	1.4220700373986108	0.00007717493148798858	P18428	Q9NZC2	O75923	Q9Y2G9	P49238	Q13287	upload_1	+	19	0	GO:0002281	macrophage activation involved in immune response	16	3.562881245944192	0.003475238541903138	4.490747486521929	0.000056513349160468095	P78423	Q9NZC2	O75923	P49279	Q6NSI8	Q99584	P02747	Q02556	P02746	P49238	P02745	P40306	P21462	Q8TDB6	Q92949	P68371	Q96HF1	Q96AH8	Q9P2E3	Q6ZMJ4	Q03518	Q03519	P10909	P26006	Q9H1C4	P09603	Q14246	Q8WXG1
7	5.501507806237355	0.03314243954064914	1.2723784545145467	0.0009447529159282038	Q8NDM7	Q8IYR0	Q6IQ19	Q9UL16	Q9UFE4	Q4G0X9	upload_1	+	17	0	GO:0003356	regulation of cilium beat frequency	12	3.7285966527322945	0.014740656823714013	3.218369032007382	0.0003299515684665276	P57076	Q8NDM7	Q8IYR0	Q5TD94
10	5.138771027804123	0.006769389884187772	1.945990577492836	0.00012389610973546908	Q9NZC2	O95477	P55058	O94911	P02649	Q13635	upload_1	+	26	0	GO:0010875	positive regulation of cholesterol efflux	12	4.219201475460228	0.006823684581463661	2.8441400747972216	0.00012619530187006324	Q6P1A2	Q9NZC2	O95477	P55058	Q9NZI2	Q6P1A2	Q9Y2J0	Q5T7M4	P55058	O00299	Q9P2U7	P36956	Q9NZ94	P10909	O15162	Q6P2H8	P78348	P05129	O95477	P31415	Q8WXG1	Q7Z6G3	O00585	Q6PJW8	P02649	Q9NZC2	P05019	Q6MZQ0
8	5.089830351348846	0.023808074296720834	1.5717616202826752	0.0006209745798966152	Q96AD5	Q9NZC2	O95477	Q13133	P45844	P25963	upload_1	+	21	0	GO:0010888	negative regulation of lipid storage	17	4.542673588578845	0.00022755126790797203	3.742289572101608	0.000002321803639134974	Q9NZC2	O95477	P06858	Q00G26
9	4.809889682024659	0.0170765649289248	1.871144786050804	0.00040075096574480754	P31689	Q16082	Q8WW22	P68106	P54652	P61769	upload_1	+	25	0	GO:0042026	protein refolding
15	4.771715954389543	0.0004925673874636718	3.1435232405653504	0.000005559876766856062	Q8TE73	Q8IW40	Q15506	P56597	Q96C74	Q9UL16	upload_1	+	42	0	GO:0003351	epithelial cilium movement involved in extracellular fluid movement	15	4.45360155743024	0.0008798717200175889	3.3680606148914474	0.000010997695116602731	Q8TE73	Q8IW40	Q15506	P56597
8	4.647236407753294	0.03449575852728649	1.7214532031667398	0.0010075286911228373	Q8TE73	Q8IW40	Q8WXU2	Q9GZS0	O75800	Q96NG3	upload_1	+	23	0	GO:0036158	outer dynein arm assembly	15	5.0103017521090205	0.00032145208126931453	2.993831657681286	0.0000034234103419409175	Q8TE73	Q8IW40	Q8N9W5	Q9GZS0	P06396	Q6UX40	Q6ZTR7	Q8IW40	Q8N9W5	Q9NVD7	P56377	O75800	Q5TD94	O75886	Q96PC3	Q5T0N1	Q9Y2I7	Q8TAM1	Q9P2L0	Q8NEN0	Q8WXU2	P57076	Q9P2H3	Q96PK6	P22674	O95817	Q96NG3	Q6P656
13	4.570801598415247	0.0022748384142608656	2.8441400747972216	0.000033656177036446705	Q15800	O75845	Q15738	Q01581	P14324	P53602	upload_1	+	38	0	GO:0006695	cholesterol biosynthetic process	14	4.1566947869348905	0.002618668212056146	3.3680606148914474	0.00004041309274393134	Q15800	O75845	Q15738	Q01581
10	4.45360155743024	0.01437768665135176	2.2453737432609646	0.00031999315358215445	P78423	Q9NZC2	P49238	P02745	O15455	O43914	upload_1	+	30	0	GO:0001774	microglial cell activation	11	4.45360155743024	0.008364829336902548	2.469911117587061	0.00016216492050369076	P78423	Q9NZC2	P49238	P02745
9	4.2945443589505885	0.02848485531450017	2.0956821603769002	0.0007865533034359144	Q8NEN0	Q6ZU64	Q8NDM7	Q8IYR0	Q5JSS6	A5D8W1	upload_1	+	28	0	GO:0007288	sperm axoneme assembly	150	1.3850177614675936	0.00805742381665457	108.30186021662053	0.00015260856281783093	Q9NWH7	Q9BW30	P56597	Q13635
11	4.082468094311053	0.013801105922221824	2.6944484919131577	0.0003036401723848307	Q92835	P21580	Q13315	Q92949	P41182	P08476	upload_1	+	36	0	GO:0050869	negative regulation of B cell activation	78	1.5236005328050823	0.02399570695171712	51.19452134634999	0.0006289289941429588	O15162	P78423	P10914	Q7Z6K4	P29350	Q02363	Q460N5	Q9NQ66	P13686	P31431	P30542	Q7Z407	Q86WI3	Q8WWW0	P02747	P49238	Q9NZQ7	O15455	P01258	P05155	P01375	Q9UMW8	P02461	Q14956	Q92949	P41271	P10147	P48061
10	4.048728688572945	0.023320493394484356	2.469911117587061	0.0005978469705109822	P09603	Q13635	P10070	O15520	Q9Y297	P29317	upload_1	+	33	0	GO:0060603	mammary gland duct morphogenesis	44	1.8486647974238732	0.015201564919370828	23.800961678566225	0.000343176709486466	Q8IW40	P35716	P09603	Q96NZ1	Q8IWQ3	Q99075	P31431	Q9NZU0	P48509	Q9C091	P22914	P21980	O95936	Q9Y297	Q4G0X9	P26038	P07333	Q9GZT9	P01133	P24593	P02461	Q9UIK5	O15230	O15550	P36952	P20908	Q9UFE4	P19883
9	4.008241401687216	0.03875324180215444	2.2453737432609646	0.0011813053747484104	Q96E22	Q01581	P09455	P14324	P53602	Q13907	upload_1	+	30	0	GO:0008299	isoprenoid biosynthetic process	101	1.4541393016178479	0.01785843898193109	69.45689445820584	0.00042934962669396217	Q6P1J6	Q8WWI5	P19174	P50416
11	3.3402011680726806	0.040637539059632174	3.2932148234494143	0.0012491099946905623	Q9NV35	Q16831	Q9Y2T3	Q13569	P27707	Q5EBM0	upload_1	+	44	0	GO:0009394	2'-deoxyribonucleotide metabolic process	11	3.2659744754488425	0.04564143036823074	3.3680606148914474	0.0014582205608369109	Q9NV35	Q16831	Q9Y2T3	Q13569
14	3.34020116807268	0.013105903617142938	4.1913643207538005	0.00028583757649785634	P29972	P25101	P55268	Q12965	Q8IWU5	Q8IWU6	upload_1	+	56	0	GO:0032835	glomerulus development	24	2.3752541639627944	0.017055037828824133	10.104181844674342	0.00040133339447969547	P29972	P25101	P78414	P55268
15	3.34020116807268	0.008997892206425837	4.490747486521929	0.00017558542281527364	P26441	Q5SQQ9	P55268	Q9NZC2	O00548	P14136	upload_1	+	60	0	GO:0048708	astrocyte differentiation	31	2.214892753160494	0.007424883432774767	13.996162999660013	0.0001392076863233073	P26441	Q86SQ4	P35716	P55268
15	3.2854437718747675	0.010166123351513786	4.565593277963961	0.00020486544092075483	P78423	Q9NZC2	P30536	P05019	Q14956	P21580	upload_1	+	61	0	GO:0032720	negative regulation of tumor necrosis factor production	16	3.3932202342325635	0.005264350722567673	4.715284860848026	0.00009232169177387348	P78423	Q9NZC2	P30536	P05019	Q99584	P32929	P49238	Q8N442	Q9Y297	Q9H2F5	Q8TDB6	Q9NZI6	Q6P1A2	Q12852	Q92945	P07858	Q9NP50	Q92949	O15550	Q9NQX7	Q07687	P56703	P17535	P16455	O60315	Q96HF1	P20827	P31949
14	3.281601147580177	0.014858679603216535	4.266210112195832	0.00033354092343168296	P09603	Q9NZC2	P29466	Q12933	Q460N5	P14778	upload_1	+	57	0	GO:0001961	positive regulation of cytokine-mediated signaling pathway	16	3.3402011680726797	0.006007487714350288	4.790130652290058	0.00010803593746870616	Q9BYX4	O95786	P09603	Q9NZC2
11	3.2659744754488425	0.04582436195287295	3.3680606148914474	0.0014582205608369109	P27037	O95696	Q99501	Q92835	P05161	P08476	upload_1	+	45	0	GO:0045646	regulation of erythrocyte differentiation	31	2.0709247242050615	0.01691035277476976	14.969158288406431	0.0003936151242134406	Q96LA8	P27037	O95696	P09603	P10242	Q9NYV4	Q9NS15	Q96PX8	Q96HP8	Q16520	P23677	O15520	Q96SN8	Q8NAG6	Q13133	P55160	Q9NZH0	P05981	Q96QR8	P43026	P45844	P08697	Q8IVW4	O95696	Q9ULX9	P04216	Q92835	Q6YHK3
15	3.232452743296142	0.011426202699599606	4.640439069405994	0.00023827359752369562	P07339	P49279	P05538	P30273	Q9Y2I7	Q9NP78	upload_1	+	62	0	GO:0048002	antigen processing and presentation of peptide antigen	18	2.50515087605451	0.03788187903298377	7.185195978435087	0.0011474964951640387	P07339	P49279	P05538	P28062
12	3.2065931213497727	0.03510337368124787	3.742289572101608	0.001034229873141797	Q13402	P26441	P04216	P15692	Q9NVP4	O60741	upload_1	+	50	0	GO:0001754	eye photoreceptor cell differentiation
14	3.117521090201168	0.020677644017688335	4.490747486521929	0.0005195454207620181	P02461	Q16832	Q12948	P20908	Q9Y4K0	P50454	upload_1	+	60	0	GO:0030199	collagen fibril organization	56	2.672160934458144	2.40876225423624e-7	20.956821603769004	9.523835199454554e-10	P55268	Q12948	Q9Y4K0	P50454
12	3.083262616682474	0.04388631649836925	3.891981154985672	0.001382554706344902	Q8TBJ5	Q8TB73	Q02577	P56177	Q5TA89	P08476	upload_1	+	52	0	GO:0021872	forebrain generation of neurons	52	1.7906233065956634	0.009813804451518842	29.04016707950848	0.0001952622274646948	P29972	Q8IZU9	O43914	P16220
14	3.0664141870831165	0.023287532462844537	4.565593277963961	0.0005984870596598653	Q9Y239	P29466	P06858	Q99572	P10147	O95361	upload_1	+	61	0	GO:0032731	positive regulation of interleukin-1 beta production	16	2.9283955446116647	0.016848862469344278	5.463742775268347	0.00039110936412482095	Q9Y239	P29466	P06858	Q99572	Q96SN8	Q13133	Q15554	P55160	Q9NZH0	P43026	Q6N069	Q9ULX9	Q9H825	Q9UBD9	Q9NQ66	O95573	P10451	P54756	Q9UBU7	Q99584	Q05823	Q02556	P49238	Q8N442	Q9BZ67	Q9Y297	Q9H2F5	Q16650
13	3.0472010656101647	0.03373454007264941	4.266210112195832	0.0009745390378745095	Q15646	Q9BYX4	O15162	Q8WXG1	P19525	Q05823	upload_1	+	57	0	GO:0045071	negative regulation of viral genome replication	18	2.5315208852761364	0.03612340275682909	7.110350186993055	0.0010781042337986108	Q15646	Q9BYX4	O15162	P23142
13	2.9946631162030926	0.03707117789993398	4.341055903637865	0.001118211029058655	Q9BYX4	O95786	Q96C10	P10914	O75955	Q13114	upload_1	+	58	0	GO:0032648	regulation of interferon-beta production	19	2.4646144541118806	0.032297730003740935	7.709116518529312	0.0009144947466144363	Q9BYX4	O95786	Q96C10	P10914
15	2.904522754845809	0.024071522784648816	5.164359609500218	0.000632451207657376	P52564	P29474	Q9UHI8	P18146	P30530	P36955	upload_1	+	69	0	GO:0042698	ovulation cycle	39	1.9157036111005077	0.017746865551836414	20.358055272232747	0.00042440371034619317	Q8TCU5	P05129	P29474	P51449
13	2.894841012329656	0.045570254955548055	4.490747486521929	0.0014588526234095482	P18031	Q99075	P30542	P20827	Q6ZMJ4	Q14393	upload_1	+	60	0	GO:0061098	positive regulation of protein tyrosine kinase activity	89	1.5897214115426124	0.0043091780428390946	55.984651998640054	0.00007227305817656284	P78423	P27037	P09603	P54652	P32881	O95573	P31431	P54756	P41595	Q01101	Q9UBU7	Q86WI3	P22674	P49238	P01258	Q16654	P01135	P07333	Q99988	P01375	P01133	P32239	Q12852	P23142	Q969Q6	Q15208	Q6ZVD7	Q9NY74
23	2.8719486678755755	0.002074249184396952	8.00849968429744	0.00003042390870552254	P78423	P10914	P29466	P05538	P16619	P10147	upload_1	+	107	0	GO:0071346	cellular response to interferon-gamma	27	2.7749363550142263	0.0008831686322812231	9.729952887464181	0.000011095224830010901	P78423	P10914	P16619	O00585	Q13133	P42574	Q13530	P05981	Q9BQF6	O94919	Q96PP9	P80217	Q96PP8	P29474	Q14108	P32927	P29350	Q460N5	Q9Y2I7	O60828	P32881	P13686	O95452	Q86WI3	Q01740	Q05823	P02747	P00966
15	2.8630295726337254	0.026479983966566707	5.239205400942251	0.0007193720534249996	Q9Y2P5	P06858	Q6P1J6	Q6ZS86	Q9H015	P50416	upload_1	+	70	0	GO:0006641	triglyceride metabolic process
18	2.8293468717792116	0.011830233439270461	6.3618922725727325	0.00025122554271264993	P78423	P24593	P05019	Q16832	P09619	Q9UHI8	upload_1	+	85	0	GO:0048661	positive regulation of smooth muscle cell proliferation	117	1.6472224938440612	0.00010339473193386956	71.02865607848852	9.362956402403851e-7	P78423	P04632	Q7Z6K4	O00548
18	2.764304414956701	0.01439139411233281	6.511583855456797	0.000321215990008066	P78423	P16619	P56199	P30273	P10147	P80162	upload_1	+	87	0	GO:0071621	granulocyte chemotaxis	23	2.210780629227961	0.033835317445956	10.403565010442469	0.000973134887323905	P78423	P09603	P16619	P56199
14	2.7507539031186776	0.046317892146347815	5.089513818058187	0.0014886944481703527	P35716	P27037	P05019	Q16832	Q9GZV5	O00299	upload_1	+	68	0	GO:0045669	positive regulation of osteoblast differentiation	111	1.6776576002536991	0.00008658534604409282	66.16367963475642	7.730341461751798e-7	P78423	Q14444	P55268	Q96JE9
21	2.72404755454471	0.006812811879268339	7.709116518529312	0.00012686315086705917	P31689	P05019	P31415	P54652	P29474	O60939	upload_1	+	103	0	GO:0009408	response to heat	31	2.326881712589957	0.0035312281367635367	13.322550876681722	0.00005764902767753749	P31415	P54652	P29474	P06858
20	2.672160934458144	0.010989253013882039	7.484579144203216	0.00022705936971480014	P27037	O95696	P09603	Q9NZC2	Q92835	P14317	upload_1	+	100	0	GO:0045639	positive regulation of myeloid cell differentiation
20	2.672160934458144	0.01095543992768548	7.484579144203216	0.00022705936971480014	P09603	P49763	P10147	O00585	P48061	P13236	upload_1	+	100	0	GO:0002690	positive regulation of leukocyte chemotaxis	28	2.5277198028658123	0.0024252804968167762	11.077177133420758	0.00003680994568218817	P09603	P49763	Q9H3U7	O00585
20	2.645703895503113	0.017354660167408435	7.559424935645247	0.0004117042014078144	Q9BYX4	O95786	O95267	Q9Y239	P06858	P10147	upload_1	+	101	0	GO:0032760	positive regulation of tumor necrosis factor production	20	2.544915175674423	0.020631684161214917	7.858808101413376	0.0005131277866764759	Q9BYX4	O95786	O95267	Q9Y239
24	2.6069862775201407	0.00577706354474357	9.206032347369954	0.00010278685855388408	O00755	P36969	P24385	Q13635	P09619	O15143	upload_1	+	123	0	GO:0032355	response to estradiol	122	1.9335921352544103	3.192180506172081e-8	63.095002185633106	9.567788010336573e-11	Q13635	O95711	P15407	Q96JN0
23	2.6042246395142934	0.007872341980206492	8.831803390159793	0.0001486010602730133	Q8TD22	Q8N8R3	P49279	Q9UHI5	P48066	Q8WY07	upload_1	+	118	0	GO:0006865	amino acid transport	38	1.866583005687674	0.024827495831547995	20.358055272232747	0.0006618132298697189	Q9NP80	Q8TD22	Q8WY07	Q9H1K4
19	2.5903600895257517	0.024771580381676633	7.334887561319151	0.0006619024411659019	Q9BYX4	O95786	Q9Y239	P06858	Q99572	O43914	upload_1	+	98	0	GO:0032755	positive regulation of interleukin-6 production	31	2.724900952901397	0.00047586336591359866	11.376560299188887	0.000005280289883870044	Q9BYX4	P78423	Q92835	P06858
18	2.5859621946369136	0.03368385254274121	6.960658604108991	0.0009666305493421048	Q9Y666	P52564	Q9NZC2	Q9NQ66	O95452	P36955	upload_1	+	93	0	GO:0071322	cellular response to carbohydrate stimulus	133	1.6779858559156429	0.000007326310727358564	79.26169313711205	4.48521031711257e-8	Q9Y666	Q13635	O95711	Q96JN0
19	2.564194836096199	0.025926834071458994	7.409733352761183	0.000699384657370522	Q9BYX4	P52564	O95786	Q96C10	Q9Y239	P29466	upload_1	+	99	0	GO:0002221	pattern recognition receptor signaling pathway	436	1.1920013990421023	0.00446222326708939	365.7713827772111	0.00007540904060829592	P10914	Q92737	Q9NSY0	Q5TB30
19	2.5385528877352366	0.027159648470562497	7.484579144203216	0.000743032280713686	P29474	Q13315	Q9UHI8	Q12948	P19883	Q96GR2	upload_1	+	100	0	GO:0046545	development of primary female sexual characteristics	22	2.555980024264312	0.011658852346276949	8.607266015833698	0.00024609910889724317	P29474	Q13315	Q9UHI8	Q12948
33	2.533945713710309	0.0006006542916340672	13.023167710913594	0.000007048044745913422	P78423	P36969	P18065	O95452	Q9Y4K0	P05090	upload_1	+	174	0	GO:0007568	aging
19	2.4176694168907016	0.035814806365716906	7.858808101413376	0.0010666102016956697	O00755	P60903	O75955	P04216	O94933	P35442	upload_1	+	105	0	GO:1901890	positive regulation of cell junction assembly	242	1.367730427535683	0.00019007750837610386	176.935450968964	0.0000018909566549755883	Q96LA8	Q9BW30	Q14444	P55268
20	2.3647441897859682	0.03348167325389869	8.457574432949633	0.0009565582308364654	P26441	Q86SQ4	P35716	P55268	Q9NZC2	O00548	upload_1	+	113	0	GO:0021782	glial cell development
33	2.345247628646775	0.0027783411753634214	14.071008791102045	0.00004411752775113143	Q96C10	Q92835	P07947	P78540	Q9UL17	P19174	upload_1	+	188	0	GO:0050777	negative regulation of immune response	188	1.5505131348090466	0.000002739217507294046	121.25018213609208	1.4673443697002733e-8	Q13115	P78423	Q7Z6K4	O00548
20	2.3440008197001267	0.035260505915981226	8.532420224391664	0.001041107980300957	P31689	O95835	O43566	P01160	P21580	Q15208	upload_1	+	114	0	GO:0071901	negative regulation of protein serine/threonine kinase activity	117	1.5002055150268854	0.002633224768567118	77.9893146825975	0.00004114151318786709	Q96LA8	O00425	Q14444	O95835	Q15043	Q9Y297	P05155	Q8TDB6	P01375	P01011	P07858	Q15208	Q92949	P36952	O95980	P36955	Q96HF1	Q05655	P24468	Q8WUJ0	P09525	P07225	P08758	P29972	Q8N309	Q13956	P01160	Q9Y224
29	2.3201397335115623	0.00594953389043811	12.499247170819368	0.00010623490142992608	P29972	O00548	P29474	P49763	Q504Y0	P19174	upload_1	+	167	0	GO:0045766	positive regulation of angiogenesis	46	2.1340174129353233	0.0008276212980593274	21.55558793530526	0.0000102390492840705	P29972	O00548	P29474	P49763
25	2.3195841444949163	0.015285309129113037	10.77779396765263	0.00034799154129796275	Q6XR72	P78540	O75027	Q9Y2I7	P13686	O43914	upload_1	+	144	0	GO:2000377	regulation of reactive oxygen species metabolic process
21	2.2998106403123373	0.041740949559811204	9.131186555927922	0.0012936739676084588	P78348	Q13972	Q9NZC2	O43566	Q8N3H0	Q9UPR5	upload_1	+	122	0	GO:0007613	memory	37	1.7976355377263877	0.047606721572878395	20.582592646558844	0.0015392263144856416	P78348	Q13972	P05129	Q9UPR5
23	2.2430547989977123	0.030423312742892752	10.253873427558405	0.0008497806888200386	P09603	P25101	Q7Z6K4	O15230	Q13635	Q9Y663	upload_1	+	137	0	GO:0048754	branching morphogenesis of an epithelial tube	27	2.0613812922962826	0.03790637349000396	13.098013502355625	0.0011530731557127664	P09603	Q7Z6K4	Q13635	Q9Y663
25	2.2417457503843488	0.019988205776249622	11.152022924862791	0.000489475863661747	P24385	P06858	P18065	P15328	P10451	P00966	upload_1	+	149	0	GO:0007584	response to nutrient	59	1.5765749513303051	0.042531687286929645	37.422895721016076	0.0013317427751981669	P06858	P15407	Q99572	P15328
28	2.2006031224949423	0.015260481801779397	12.723784545145465	0.00034547994640849984	P27037	Q13972	Q7Z6K4	P24385	Q13635	Q6YHK3	upload_1	+	170	0	GO:0050673	epithelial cell proliferation
25	2.1549684955307615	0.03371923696095356	11.601097673514984	0.000965495656875719	P26441	P78423	Q6XR72	P24385	P05129	Q9NSY0	upload_1	+	155	0	GO:0043524	negative regulation of neuron apoptotic process	113	1.6812593852659814	0.00005832932114165743	67.21152071494488	4.947260832753293e-7	P78423	O00548	Q9NSY0	P56597	P32929	P49238	P61960	Q16654	P01135	P07333	P01375	Q12852	P35227	P16455	Q96HF1	Q04724	P20827	Q05655	P10070	Q9H093	P02458	P09525	P20783	P10909	P08758	Q6XR72	P29972	P05129
27	2.1345664269340205	0.023631674057571817	12.648938753703433	0.0006103455132527636	P29474	P19174	Q9H3U7	Q9Y3M8	Q8WW22	P15692	upload_1	+	169	0	GO:0010594	regulation of endothelial cell migration	33	1.92535613181482	0.031039229925863856	17.139686240225362	0.0008768815035493711	P29474	P19174	Q9H3U7	Q9Y3M8
29	2.128919425804565	0.021033238016414865	13.621934042449853	0.0005298213772389434	P35716	P29474	P52758	O95450	Q96D15	P15692	upload_1	+	182	0	GO:0030324	lung development	32	2.075464803462636	0.017995747861626187	15.418233037058624	0.00043494601361879497	P35716	P29474	P56178	P52758
29	2.128919425804565	0.020980123778999674	13.621934042449853	0.0005298213772389434	O96028	Q8WXG1	Q9UL17	P41182	Q9UBD9	P29350	upload_1	+	182	0	GO:0002822	regulation of adaptive immune response based on somatic recombination of immune receptors built from immunoglobulin superfamily domains	32	2.1593219672389043	0.009937126337738805	14.819466705522366	0.00019898333461194982	O96028	P10914	Q8WXG1	Q9UL17
24	2.123571603542896	0.044957136900465294	11.301714507746855	0.0014248898054672055	O00755	Q96E22	P29474	P19174	P12429	Q9H3U7	upload_1	+	151	0	GO:0010634	positive regulation of epithelial cell migration
44	2.122293882963147	0.0013863461003473894	20.732284229442907	0.000019184816260148172	Q9UBL9	P29972	P49763	P22460	Q13315	P18146	upload_1	+	277	0	GO:0001666	response to hypoxia	45	2.0732283112175254	0.0020200572395090086	21.705279518189325	0.000029500230077645743	Q9UBL9	P29972	P49763	Q504Y0
38	2.115460739779364	0.004148190700107631	17.962989946087717	0.00006851485181607528	O15162	Q96C10	P10914	P29350	Q460N5	Q8IXQ6	upload_1	+	240	0	GO:0045088	regulation of innate immune response	55	2.018802903780191	0.0005305837488280003	27.243868084899706	0.0000060904964472316846	O15162	P78423	P10914	Q13114
24	2.109600737730114	0.04653055256846259	11.376560299188887	0.0014984968463155161	P24385	O00548	Q9ULX9	Q13635	Q92949	Q9GZV5	upload_1	+	152	0	GO:0030856	regulation of epithelial cell differentiation
30	2.0661038153026885	0.020633519687422625	14.52008353975424	0.0005171209257800581	O95477	P29474	O95711	P80162	P52799	P17676	upload_1	+	194	0	GO:0071222	cellular response to lipopolysaccharide	47	2.006255014689022	0.002392367310058175	23.426732721356064	0.00003585270823695371	P09603	O95477	P29474	P32927
29	2.0180382057105777	0.038887811417835906	14.370391956870174	0.0011903672903871715	Q9UBL9	O00548	P29474	P01160	Q02363	P30542	upload_1	+	192	0	GO:0008217	regulation of blood pressure	55	1.8010888651372294	0.005413775224348192	30.53708290834912	0.0000956326597247911	O00548	P07947	P22460	P01160
43	1.9948423642656283	0.004386076008309719	21.55558793530526	0.00007384248875669702	P78423	P04216	Q8IWU6	P29374	O75446	Q9Y3M8	upload_1	+	288	0	GO:0030336	negative regulation of cell migration	44	1.9401828567022827	0.006063926840455008	22.678274806935743	0.000109824323875341	P78423	P04216	Q8IWU6	P29374
33	1.9771594358098377	0.026237162353718518	16.69061149157317	0.0007094290439370354	P09603	Q8IWU5	Q8IWU6	P51449	P50238	Q03431	upload_1	+	223	0	GO:0061448	connective tissue development
32	1.9612190344646931	0.033778990880628725	16.316382534363008	0.0009736690184327648	P10914	P29972	P09603	P22460	P01160	Q13635	upload_1	+	218	0	GO:0009612	response to mechanical stimulus
34	1.9580489605943296	0.02315795385570724	17.36422361455146	0.000590726455091059	Q6XR72	P36969	P05129	P29474	P02649	P07196	upload_1	+	232	0	GO:0009636	response to toxic substance
37	1.953951671441726	0.01729313489136871	18.935985234834135	0.0004091418305400033	Q9BYX4	O15162	Q96C10	P10914	Q13114	Q8WXG1	upload_1	+	253	0	GO:0051607	defense response to virus	53	1.9835368280991825	0.0009829263422622347	26.71994754480548	0.000012849939427572102	Q9BYX4	O15162	P10914	Q13114
40	1.9433897705150136	0.010262242669977068	20.582592646558844	0.00020745685392403103	P35716	P27037	Q12841	Q6P2H8	O95835	Q8IWU6	upload_1	+	275	0	GO:0090092	regulation of transmembrane receptor protein serine/threonine kinase signaling pathway
29	1.9373166774821544	0.04887488834360513	14.969158288406431	0.001595812947638915	Q86SS6	P29972	O95294	P78508	Q96FN4	P16220	upload_1	+	200	0	GO:0071248	cellular response to metal ion	74	1.8549710051585617	0.00022414514128492666	39.892806838603136	0.0000022584613432190814	O15162	Q86SS6	Q6XR72	P29972
34	1.924861690075782	0.03424072516954798	17.663606780319586	0.0009935291086119718	P78423	Q96C10	P07947	P78540	P19174	Q460N5	upload_1	+	236	0	GO:0031348	negative regulation of defense response
47	1.9203603045800117	0.004804314554427238	24.474573801544516	0.00008272207956733335	P78423	Q96AV8	Q7Z6K4	Q9NVD7	O00548	P04216	upload_1	+	327	0	GO:0001525	angiogenesis	109	1.5476383733046637	0.00197985155732627	70.42988974695226	0.00002878682195461958	Q13115	P78423	Q7Z6K4	O00548	P04216	P29474	Q12965	P49763	O95452	P41595	Q8IVF7	Q9C091	P07332	Q8N441	P01258	Q9NZ08	P01135	P01133	P02461	Q92949	O15550	Q9UHI8	Q9UFE4	O95980	Q5T2S8	P12883	Q96HF1	P19438
53	1.9190315653967702	0.0019263959800349254	27.618097042109863	0.000027886734740636954	Q7Z6K4	Q13635	P19174	P52758	P52799	Q07352	upload_1	+	369	0	GO:0050678	regulation of epithelial cell proliferation
60	1.8951495989064853	0.0009331299876346476	31.659769779979598	0.000011901409191182291	O75106	P06858	Q13635	P15407	Q99572	P50416	upload_1	+	423	0	GO:0009410	response to xenobiotic stimulus
34	1.8849268002401849	0.03734452519725385	18.037835737529747	0.0011288377618454387	O96028	Q8WXG1	Q9UL17	P41182	Q9UBD9	P29350	upload_1	+	241	0	GO:0002703	regulation of leukocyte mediated immunity	51	1.7652876639555097	0.012867058329982502	28.89047549662441	0.00027980784966035545	Q8WXG1	Q9UL17	P41182	Q99572
35	1.878024753133234	0.032576046634309366	18.636602069066004	0.0009265299916396899	Q86SQ4	O96028	Q8IW40	P35716	Q96NZ1	Q9NVD7	upload_1	+	249	0	GO:0003007	heart morphogenesis	76	1.8295876668362068	0.0003140780181610771	41.539414250327845	0.000003324848607533882	Q96NZ1	O00548	P01160	Q13635
51	1.8617514707290348	0.004993809594761288	27.39355966778377	0.00008694024739301266	P78423	P10914	P09603	Q13114	P16619	Q12948	upload_1	+	366	0	GO:0019221	cytokine-mediated signaling pathway	226	1.3889336963834877	0.00015664321026453046	162.71475059497791	0.0000015083939002578982	P10914	Q13114	P22460	P19174
36	1.8571002633299842	0.03672605264384631	19.38505998348633	0.0011031165611409739	P29972	P56178	P56177	Q02363	Q9NQ66	Q8IZU9	upload_1	+	259	0	GO:0021537	telencephalon development
42	1.851992726852179	0.016785193664256286	22.678274806935743	0.0003885610165247772	Q6XR72	Q9NQ66	Q07352	P37088	O14901	O14508	upload_1	+	303	0	GO:1901653	cellular response to peptide	69	1.594974952228477	0.01691019339659007	43.26086745349458	0.00039468980187181725	Q6XR72	P29972	Q99572	P15328	Q99501	P41595	P00966	P49238	P21980	Q15043	Q8N441	P01258	Q16654	Q99988	P01375	P24593	P02461	P07858	Q9BU40	P36956	P36955	Q96HF1	O60711	P18505	P08670	Q05655	Q5TA89	P02458
98	1.836407935321866	0.000010972149841297559	53.36504929816893	7.276982230055136e-8	P10914	O00548	P78540	P16619	Q13635	P56199	upload_1	+	713	0	GO:0008285	negative regulation of cell population proliferation
58	1.827657242907693	0.002652414884283812	31.73461557142163	0.00004161048794935385	Q6XR72	P09603	P07947	P19174	Q12948	P52799	upload_1	+	424	0	GO:0007169	transmembrane receptor protein tyrosine kinase signaling pathway	82	1.7118530986372487	0.0010433634389293764	47.901306522900576	0.000013906189575680102	Q6XR72	P27037	P09603	P07947
37	1.824168903596888	0.04469843082889833	20.283209480790713	0.001410989302997556	P35716	P10914	P09603	Q92835	P78540	Q13315	upload_1	+	271	0	GO:0070663	regulation of leukocyte proliferation
46	1.818334363684536	0.015289310591069298	25.297877507406866	0.0003471076188011396	P08758	O15162	P21291	Q8IWY4	P78423	P29972	upload_1	+	338	0	GO:0042060	wound healing
45	1.8109524405213326	0.01865834545737904	24.848802758754672	0.00045334032391183056	Q7Z6K4	Q8N944	O95835	P01160	Q8IWU5	P56178	upload_1	+	332	0	GO:0030111	regulation of Wnt signaling pathway
41	1.8078976619271272	0.029754816578752202	22.678274806935743	0.0008235182957195623	Q13115	P78423	Q6XR72	P16619	Q7Z6G3	P29350	upload_1	+	303	0	GO:0070372	regulation of ERK1 and ERK2 cascade	83	1.6502184342263837	0.0026379219484904183	50.296371849045606	0.000041046677854196927	Q13115	P78423	Q6XR72	Q13114
40	1.8055141449041516	0.035536805142874134	22.154354266841516	0.0010560647405509437	O15162	P78423	P06858	Q8IXQ6	O60828	O43914	upload_1	+	296	0	GO:0031349	positive regulation of defense response
49	1.8035245976370393	0.012204770495535576	27.169022293457672	0.000260735802308808	Q6XR72	Q07352	P37088	O14508	P16220	P07196	upload_1	+	363	0	GO:0043434	response to peptide hormone	98	1.707117154999336	0.0001641777239526164	57.40672203603866	0.0000015914172591542438	O95835	P14317	P15407	Q07352
44	1.8032987901251278	0.02317394010039916	24.399728010102482	0.0005926120770524879	P21291	P35716	Q9UBL9	Q9NQY0	O00548	Q9ULX9	upload_1	+	326	0	GO:0060537	muscle tissue development
41	1.8019506301444723	0.030385017386816735	22.753120598377773	0.0008428979378397602	P26441	P35716	Q9UBL9	Q9NQY0	O00548	Q9ULX9	upload_1	+	304	0	GO:0007517	muscle organ development	59	1.5797344201706462	0.04192273743040079	37.348049929574046	0.0013073285251875512	P21291	Q9NQY0	O00548	P31415
40	1.781440622972096	0.03794511158547958	22.453737432609646	0.00115183171447537	P27037	P24385	P29474	Q13635	Q13315	P29374	upload_1	+	300	0	GO:0048608	reproductive structure development	40	1.7580006147750948	0.04176403367655614	22.753120598377773	0.001297052764522852	P27037	P24385	P29474	Q13635
58	1.7692389748695474	0.0060250787797543	32.78245665161008	0.00010873651518847438	P78423	Q13114	Q13635	P14317	P15407	O00221	upload_1	+	438	0	GO:0051090	regulation of DNA-binding transcription factor activity
45	1.7427136529074851	0.030415363980535733	25.821798047501094	0.0008456794015377578	P29972	P05129	O95997	Q6YHK3	Q9BTA9	O00560	upload_1	+	345	0	GO:0045861	negative regulation of proteolysis	85	1.528490440302438	0.015784507675309048	55.61042304142988	0.0003623763001792779	P29972	P05129	Q13114	O95835
48	1.7379908516800937	0.023629655877464517	27.618097042109863	0.0006118002860946747	P10914	Q7Z6K4	P04216	P07947	P78540	Q9UL17	upload_1	+	369	0	GO:1903037	regulation of leukocyte cell-cell adhesion	60	1.6562980998707506	0.017854501734541593	36.22536305794356	0.00043039357538784024	P78423	P10914	Q7Z6K4	P07947
52	1.7369046073977936	0.01546915036282225	29.938316576812863	0.00035316343536065083	P10914	P09603	Q7Z6K4	O00548	Q8WXG1	Q96FZ5	upload_1	+	400	0	GO:0002521	leukocyte differentiation	81	1.639735118872043	0.0031064466252198656	49.39822235174122	0.000049723748672290434	P10914	P09603	Q8IVU3	Q7Z6K4
48	1.7239747964246088	0.024729955447333127	27.842634416435963	0.0006623672780996055	P78423	P36969	P06858	P07947	Q13315	P19174	upload_1	+	372	0	GO:0050727	regulation of inflammatory response
48	1.719352880080307	0.032278716978055594	27.917480207877993	0.0009160148622686524	P78423	P35716	Q8IVW4	Q14444	O00548	P04216	upload_1	+	373	0	GO:0050767	regulation of neurogenesis	58	1.7144395375948271	0.012699160170385288	33.83029773179853	0.00027453703831137126	P78423	Q14444	O00548	Q8TEW0
62	1.7115080365331088	0.008260829373300044	36.22536305794356	0.0001590951132412865	P78423	Q6XR72	Q13114	Q13956	P16619	Q7Z6G3	upload_1	+	484	0	GO:0043410	positive regulation of MAPK cascade	115	1.5380305678813142	0.0015268472147220405	74.77094565059012	0.000021518604327120142	P78423	Q13114	P16619	P56199
86	1.6997473399659793	0.0007182010568271893	50.59575501481373	0.000008702136394181874	P10914	Q6P2H8	Q7Z6K4	O00548	O95477	Q13635	upload_1	+	676	0	GO:0045596	negative regulation of cell differentiation	114	1.6501968934356903	0.00010596557046929799	69.08266550099567	9.663335614507755e-7	P10914	Q7Z6K4	O00548	Q13635
62	1.6974792821352966	0.008858358531337884	36.52474622371169	0.0001722976437764208	P78423	P09603	P55268	P07947	Q2KJY2	Q13315	upload_1	+	488	0	GO:0045785	positive regulation of cell adhesion
46	1.688453337707069	0.04853619244762802	27.243868084899706	0.0015785637490141119	P78423	P29474	P56597	Q8IUQ4	P36941	Q9UNN5	upload_1	+	364	0	GO:2001233	regulation of apoptotic signaling pathway
46	1.6838274381517073	0.04898201875821397	27.318713876341736	0.001602434514569464	P55268	Q8TEW0	P56178	Q8IUQ4	Q13635	Q8IWQ3	upload_1	+	365	0	GO:0007409	axonogenesis	54	1.6397351188720428	0.03886523139644183	32.93214823449415	0.0011921546012173027	P55268	Q8TEW0	Q96JE9	Q13635	Q9UJH8	Q9Y2I2	Q9NZU0	P15153	Q96Q42	Q9NQC1	P07333	O75955	O94933	O15230	P41271	O95185	P48061	P56703	Q9NZ94	Q8WXX7	Q9UBR4	P20827	P10070	P29317	P26367	P20783	Q15375
57	1.6774578553316544	0.017232277453563878	33.9799893146826	0.00040660306471644884	Q96NZ1	O00548	Q15738	Q13635	Q12948	P15328	upload_1	+	454	0	GO:0048568	embryonic organ development	115	1.4508900257917214	0.009789032896633123	79.26169313711205	0.00019539361626466216	Q13115	Q7Z6K4	O00548	O95835
64	1.6636021381840584	0.011594209020264335	38.47073680120453	0.00024399521565507496	Q9BYX4	P29972	Q969P5	Q13635	Q99572	P15328	upload_1	+	514	0	GO:0071407	cellular response to organic cyclic compound
51	1.6619537519190895	0.03704485722230139	30.686774491233184	0.001115054690958884	Q8N7U6	P78423	Q6XR72	P31415	P54652	P22460	upload_1	+	410	0	GO:0010959	regulation of metal ion transport	79	1.490824250156733	0.034384280510515265	52.99082034095876	0.0009998872465273236	Q8N7U6	Q86SS6	P78423	Q6XR72
60	1.639362536477389	0.023998892375605277	36.599592015153725	0.000627482040303435	Q6XR72	P29972	P09603	O95835	Q969P5	O95990	upload_1	+	489	0	GO:0032870	cellular response to hormone stimulus
54	1.6213111287723572	0.04133103175473592	33.30637719170431	0.00127833367776589	P78423	Q14444	Q96JE9	P52799	Q9H165	P49619	upload_1	+	445	0	GO:0010975	regulation of neuron projection development
61	1.6202963916694513	0.022300485505903196	37.64743309534217	0.0005674315232992395	O95835	Q13315	P19174	P56199	P15407	P36941	upload_1	+	503	0	GO:0043065	positive regulation of apoptotic process	63	1.6312610355703787	0.01918396149881915	38.62042838408859	0.0004685579525570903	O95835	Q13315	P19174	P56199
115	1.5856476133265558	0.000479836744721929	72.52557190732917	0.000005354979295091996	P78423	P10915	P55268	Q53RD9	Q8TEW0	Q5H8C1	upload_1	+	969	0	GO:0007155	cell adhesion
67	1.5760104102878139	0.02413606464813663	42.51240953907426	0.0006387645449254959	P29972	Q96NZ1	P31415	P22460	Q9UPR5	P01160	upload_1	+	568	0	GO:0044057	regulation of system process
147	1.5624807373323275	0.00006315063521576172	94.08115984263442	5.436729643599153e-7	Q13115	P78423	Q7Z6K4	O00548	O95835	P56597	upload_1	+	1257	0	GO:0009968	negative regulation of signal transduction	159	1.5654885356626564	0.000020358159854521805	101.56573898683762	1.4800269264814013e-7	Q13115	P78423	Q7Z6K4	O00548
64	1.5490788025844313	0.04123183723285783	41.31487687600175	0.0012726362617628462	O15162	Q86SS6	P05129	O00548	Q9NSY1	Q7Z6G3	upload_1	+	552	0	GO:0060627	regulation of vesicle-mediated transport
125	1.5421058024342937	0.0005963530695683213	81.05799213172082	0.00000695954414457004	Q9Y666	Q86SS6	P78423	O00548	P22460	Q9UPV7	upload_1	+	1083	0	GO:0007267	cell-cell signaling
70	1.5306977529629302	0.03390513104408035	45.73077857108165	0.0009816293281048707	O15162	P21291	Q9NQY0	P29972	P31415	P22460	upload_1	+	611	0	GO:0030029	actin filament-based process
81	1.5264106889358933	0.018916889566549484	53.0656661324008	0.00046082850675479263	P05129	Q13114	P01160	P56597	Q13315	P36941	upload_1	+	709	0	GO:0080135	regulation of cellular response to stress
110	1.4408710921097834	0.014034392053977884	76.34270727087281	0.0003105627219393104	P78423	P16619	P56199	Q92619	O95398	Q96D15	upload_1	+	1020	0	GO:0051336	regulation of hydrolase activity
97	1.4148450362578602	0.04731391929340746	68.55874496090145	0.0015267421186444855	Q9Y666	P22460	O75027	Q13635	Q03431	Q96D15	upload_1	+	916	0	GO:0048878	chemical homeostasis	155	1.4543010703687231	0.0009410085769280797	106.58040701345378	0.000012061904467989542	Q9Y666	P78423	O00548	P22460
97	1.4117625851984748	0.047652254995971026	68.70843654378552	0.0015437373597317315	Q9NSY0	O95835	P56597	Q9NSY1	O43314	P16220	upload_1	+	918	0	GO:0016310	phosphorylation
154	1.3617233087576246	0.011774716826437076	113.09199086891059	0.00024929570731312475	Q9BYX4	Q92737	Q9NSY0	O95835	Q5TB30	P19174	upload_1	+	1511	0	GO:0035556	intracellular signal transduction
158	1.3243457579811377	0.02645259007294092	119.30419155859926	0.0007203147733655872	Q96LA8	O00425	P10914	Q7Z6K4	Q14444	Q5TB30	upload_1	+	1594	0	GO:0031327	negative regulation of cellular biosynthetic process	165	1.357470918059094	0.008104050601558643	121.54956530186023	0.00015400848665674864	Q96LA8	O00425	P10914	Q7Z6K4
197	1.2789497183874012	0.027686577935911037	154.03263878770218	0.0007609792162730475	P10914	Q9UKD1	Q12948	Q9H165	Q96FV9	Q07352	upload_1	+	2058	0	GO:0045935	positive regulation of nucleobase-containing compound metabolic process
33	0.5703836406023205	0.025279719999505023	57.85579678469085	0.0006803164236841476	O00425	Q96E11	O95477	B7ZBB8	Q9C0J1	Q9Y663	upload_1	-	773	0	GO:0034645	cellular macromolecule biosynthetic process
13	0.42571191357789057	0.025235905069554053	30.53708290834912	0.0006775279659640492	O00425	O43583	Q96E11	Q969S9	Q9P015	O43716	upload_1	-	408	0	GO:0043043	peptide biosynthetic process
9	0.3722824831288436	0.03452155663938398	24.175190635776385	0.0010060806953764733	Q6ZUX3	Q5FWF5	P54652	Q13315	O95997	Q9ULG1	upload_1	-	323	0	GO:0000280	nuclear division
7	0.32250218174494844	0.027424349313287757	21.705279518189325	0.0007520228432315372	Q9NSY0	O43896	O43752	Q96AH8	P05783	Q9Y5R8	upload_1	-	290	0	GO:0048193	Golgi vesicle transport
1	0.0890720311486048	0.021189765296366243	11.226868716304823	0.0005364668594258911	Q9UJC3						upload_1	-	150	0	GO:0007030	Golgi organization
1	0.030159829960024195	3.3290055422945174e-10	33.15668560882025	5.307387191975188e-13	Q8NFF2						upload_1	-	443	0	GO:0050911	detection of chemical stimulus involved in sensory perception of smell	2	0.05464541788257963	3.17553369291706e-10	36.599592015153725	4.86020079267964e-13	Q8NFF2	P22079
[truncated: 4,974 more columns]
